# Supplementary material for: 2-Amino-4-methyl-6-oxo-3,6-dihydro­pyrimidin-1-ium perchlorate–2-amino-6-methyl­pyrimidin-4(1H)-one–water (1/1/1)
Source: Acta Crystallogr Sect E Struct Rep Online. 2011 Aug 27;67(Pt 9):o2507–8. doi: 10.1107/S1600536811034106 (PMC3200758; doi:10.1107/S1600536811034106)
Supplement: Supplementary file 1 [file e-67-o2507-sup1.cif]

##############################################################################
#                                                                            #
# This CIF contains the data in a paper accepted for publication in          #
# Acta Crystallographica Section E. It conforms to the requirements of       #
# Notes for Authors for Acta Crystallographica Section E, and has been       #
# peer reviewed under the auspices of the IUCr Commission on Journals.       #
#                                                                            #
# Full details of the Crystallographic Information File format               #
# are given in the paper "The Crystallographic Information File (CIF):       #
# a New Standard Archive File for Crystallography" by S. R. Hall, F. H.      #
# Allen and I. D. Brown [Acta Cryst. (1991), A47, 655-685].                  #
#                                                                            #
# The current version of the core CIF dictionary is obtainable from          #
# ftp://ftp.iucr.org/pub/cif_core.dic.                                       #
#                                                                            #
# Software is freely available for graphical display of the structure(s)     #
# in this CIF. For information consult the CIF software page                 #
# http://www.iucr.org/resources/cif/software.                                #
#                                                                            #
# This file may be used for bona fide research purposes within the           #
# scientific community so long as proper attribution is given to the journal # 
# article from which it was obtained.                                        #
#                                                                            #
##############################################################################
data_global
_audit_creation_method     SHELXL-97
_journal_date_recd_electronic     2011-08-09
_journal_date_accepted     2011-08-20
_journal_name_full     'Acta Crystallographica, Section E'
_journal_year     2011
_journal_volume     67
_journal_issue      9
_journal_page_first     o2507
_journal_page_last     o2508
_journal_paper_category     QO
_journal_coeditor_code     BX2369
_publ_contact_author_name     'Cherif Ben Nasr'
_publ_contact_author_address
; Laboratoire de Chimie des mat\'eriaux
  Facult\'e des Sciences de Bizerte
  7021 Zarzouna
  Tunisie
;
_publ_contact_author_email     cherif_bennasr@yahoo.fr
_publ_contact_author_fax     ?
_publ_contact_author_phone     ?
_publ_section_title
;
2-Amino-4-methyl-6-oxo-3,6-dihydropyrimidin-1-ium
perchlorate--2-amino-6-methylpyrimidin-4(1<i>H</i>)-one--water (1/1/1)
;
_publ_section_title_footnote     .
loop_
    _publ_author_name
    _publ_author_footnote
    _publ_author_address
    ' Kamel Kaabi ' .
; Laboratoire de Chimie des Mat\'eriaux
  Facult\'e des Sciences de Bizerte
  7021 Zarzouna
  Tunisia
;
    'El Glaoui, Maher' .
;
  Laboratoire de Chimie des Mat\'eriaux
  Facult\'e des Sciences de Bizerte
  7021 Zarzouna
  Tunisia
;
    'Ferretti, Valeria' .
;
 Chemistry Department and Centro di Strutturistica Diffrattometrica
 University of Ferrara
 Via L. Borsari 46
 I-44121 Ferrara, Italy
;
    'Zeller, Matthias' .
;
 Youngstown State University,
 Department of Chemistry
 One University Plaza
 Youngstown, Ohio 44555-3663
 USA
;
    'Ben Nasr, Cherif' .
; Laboratoire de Chimie des Mat\'eriaux
  Facult\'e des Sciences de Bizerte
  7021 Zarzouna
  Tunisia
;
data_I
_chemical_name_systematic
;
2-Amino-4-methyl-6-oxo-3,6-dihydropyrimidin-1-ium perchlorate--
2-amino-6-methylpyrimidin-4(1<i>H</i>)-one--water (1/1/1)
;
_chemical_name_common     ?
_chemical_formula_moiety     'C5 H8 N3 O +, Cl O4 -, C5 H7 N3 O, H2 O'
_chemical_formula_sum     'C10 H17 Cl N6 O7'
_chemical_formula_iupac     'C5 H8 N3 O +, Cl O4 -, C5 H7 N3 O, H2 O'
_chemical_formula_weight     368.75
_chemical_melting_point     ?
_symmetry_cell_setting     monoclinic
_symmetry_space_group_name_H-M     'P 21/c'
_symmetry_space_group_name_Hall     '-P 2ybc'
loop_
    _symmetry_equiv_pos_as_xyz
    'x, y, z'
    '-x, y+1/2, -z+1/2'
    '-x, -y, -z'
    'x, -y-1/2, z-1/2'
_cell_length_a     10.3669(3)
_cell_length_b     10.4342(3)
_cell_length_c     15.0780(5)
_cell_angle_alpha     90.00
_cell_angle_beta     92.751(2)
_cell_angle_gamma     90.00
_cell_volume     1629.11(9)
_cell_formula_units_Z     4
_cell_measurement_reflns_used     7792
_cell_measurement_theta_min     2.0
_cell_measurement_theta_max     30.0
_cell_measurement_temperature     295(2)
_exptl_crystal_description     'prismatic'
_exptl_crystal_colour     colourless
_exptl_crystal_size_max     0.30
_exptl_crystal_size_mid     0.15
_exptl_crystal_size_min     0.12
_exptl_crystal_density_diffrn     1.503
_exptl_crystal_density_meas     ?
_exptl_crystal_density_method     'not measured'
_exptl_crystal_F_000     768
_exptl_absorpt_coefficient_mu     0.282
_exptl_absorpt_correction_type     none
_exptl_absorpt_process_details     ?
_exptl_absorpt_correction_T_min     ?
_exptl_absorpt_correction_T_max     ?
_exptl_special_details     ?
_diffrn_ambient_temperature     295(2)
_diffrn_radiation_type     MoK\a
_diffrn_radiation_wavelength     0.71073
_diffrn_radiation_source     'fine-focus sealed tube'
_diffrn_radiation_monochromator     graphite
_diffrn_measurement_device_type     'Nonius Kappa CCD'
_diffrn_measurement_method     '\f scans and \w scans'
_diffrn_detector_area_resol_mean     ?
_diffrn_reflns_number     7792
_diffrn_reflns_av_R_equivalents     0.0269
_diffrn_reflns_av_sigmaI/netI     0.0572
_diffrn_reflns_theta_min     3.91
_diffrn_reflns_theta_max     30.09
_diffrn_reflns_theta_full     30.09
_diffrn_measured_fraction_theta_max     0.989
_diffrn_measured_fraction_theta_full     0.989
_diffrn_reflns_limit_h_min     -14
_diffrn_reflns_limit_h_max     14
_diffrn_reflns_limit_k_min     -13
_diffrn_reflns_limit_k_max     14
_diffrn_reflns_limit_l_min     -21
_diffrn_reflns_limit_l_max     21
_diffrn_standards_number     ?
_diffrn_standards_interval_count     ?
_diffrn_standards_interval_time     ?
_diffrn_standards_decay_%     ?
_refine_special_details
;
Refinement of <i>F</i>^2^ against ALL reflections. The weighted <i>R</i>-factor
<i>wR</i> and goodness of fit <i>S</i> are based on <i>F</i>^2^, conventional
<i>R</i>-factors <i>R</i> are based on <i>F</i>, with <i>F</i> set to zero for
negative <i>F</i>^2^. The threshold expression of <i>F</i>^2^ >
\s(<i>F</i>^2^) is used only for calculating <i>R</i>-factors(gt) <i>etc</i>.
and is not relevant to the choice of reflections for refinement.
<i>R</i>-factors based on <i>F</i>^2^ are statistically about twice as large
as those based on <i>F</i>, and <i>R</i>- factors based on ALL data will be
even larger.
;
_reflns_number_total     4739
_reflns_number_gt     2765
_reflns_threshold_expression     I>2\s(I)
_refine_ls_structure_factor_coef     Fsqd
_refine_ls_matrix_type     full
_refine_ls_R_factor_all     0.1090
_refine_ls_R_factor_gt     0.0590
_refine_ls_wR_factor_gt     0.1542
_refine_ls_wR_factor_ref     0.1839
_refine_ls_goodness_of_fit_ref     1.018
_refine_ls_restrained_S_all     1.019
_refine_ls_number_reflns     4739
_refine_ls_number_parameters     279
_refine_ls_number_restraints     64
_refine_ls_hydrogen_treatment     mixed
_refine_ls_weighting_scheme     calc
_refine_ls_weighting_details
         'calc w=1/[\s^2^(Fo^2^)+(0.1048P)^2^+0.0794P] where P=(Fo^2^+2Fc^2^)/3'
_atom_sites_solution_hydrogens     geom
_atom_sites_solution_primary     direct
_atom_sites_solution_secondary     difmap
_refine_ls_shift/su_max     0.001
_refine_ls_shift/su_mean     0.000
_refine_diff_density_max     0.377
_refine_diff_density_min     -0.470
_refine_ls_extinction_method     SHELXL
_refine_ls_extinction_coef     0.033(6)
_refine_ls_extinction_expression
                                  'Fc^*^=kFc[1+0.001xFc^2^\l^3^/sin(2\q)]^-1/4^'
loop_
    _atom_type_symbol
    _atom_type_description
    _atom_type_scat_dispersion_real
    _atom_type_scat_dispersion_imag
    _atom_type_scat_source
    'C' 'C' 0.0033 0.0016
                         'International Tables Vol C Tables 4.2.6.8 and 6.1.1.4'
    'H' 'H' 0.0000 0.0000
                         'International Tables Vol C Tables 4.2.6.8 and 6.1.1.4'
    'Cl' 'Cl' 0.1484 0.1585
                         'International Tables Vol C Tables 4.2.6.8 and 6.1.1.4'
    'N' 'N' 0.0061 0.0033
                         'International Tables Vol C Tables 4.2.6.8 and 6.1.1.4'
    'O' 'O' 0.0106 0.0060
                         'International Tables Vol C Tables 4.2.6.8 and 6.1.1.4'
_computing_data_collection     'Kappa CCD server software (Nonius, 1997)'
_computing_cell_refinement     'DENZO-SMN (Otwinowski & Minor, 1997)'
_computing_data_reduction     'DENZO-SMN (Otwinowski & Minor, 1997)'
_computing_structure_solution     'SIR97 (Altomare <i>et al.</i>,1999)'
_computing_structure_refinement     'SHELXL97 (Sheldrick, 2008)'
_computing_molecular_graphics     'ORTEPIII (Burnett & Johnson, 1996)'
_computing_publication_material
;
SHELXL97 (Sheldrick, 2008), PARST (Nardelli, 1983,
1995),
WinGX (Farrugia, 1999)
;
loop_
    _atom_site_type_symbol
    _atom_site_label
    _atom_site_fract_x
    _atom_site_fract_y
    _atom_site_fract_z
    _atom_site_U_iso_or_equiv
    _atom_site_adp_type
    _atom_site_calc_flag
    _atom_site_refinement_flags
    _atom_site_occupancy
    _atom_site_symmetry_multiplicity
    _atom_site_disorder_assembly
    _atom_site_disorder_group
    O O5 0.98648(14) 0.24064(14) 0.41381(8) 0.0481(4) Uani d . 1 1 . .
    N N1 0.98287(15) 0.26652(14) 0.56248(9) 0.0370(4) Uani d . 1 1 . .
    H H1 1.0315 0.3329 0.5589 0.044 Uiso calc R 1 1 . .
    N N2 0.87048(15) 0.12750(14) 0.64911(9) 0.0386(4) Uani d . 1 1 . .
    H H2 0.8495 0.1022 0.7007 0.046 Uiso calc R 1 1 . .
    N N3 0.98691(18) 0.29455(16) 0.71393(10) 0.0489(4) Uani d . 1 1 . .
    H H3A 0.9635 0.2717 0.7656 0.059 Uiso calc R 1 1 . .
    H H3B 1.0363 0.3600 0.7086 0.059 Uiso calc R 1 1 . .
    C C1 0.94722(17) 0.22960(16) 0.64336(11) 0.0357(4) Uani d . 1 1 . .
    C C2 0.94490(18) 0.20263(17) 0.48438(11) 0.0384(4) Uani d . 1 1 . .
    C C3 0.85884(19) 0.09806(19) 0.49410(12) 0.0452(5) Uani d . 1 1 . .
    H H3 0.8263 0.0545 0.4441 0.054 Uiso calc R 1 1 . .
    C C4 0.82387(18) 0.06148(17) 0.57560(12) 0.0407(4) Uani d . 1 1 . .
    C C5 0.7351(2) -0.0476(2) 0.59327(15) 0.0579(6) Uani d . 1 1 . .
    H H5A 0.7149 -0.0929 0.5390 0.087 Uiso calc R 1 1 . .
    H H5B 0.6569 -0.0151 0.6165 0.087 Uiso calc R 1 1 . .
    H H5C 0.7763 -0.1048 0.6357 0.087 Uiso calc R 1 1 . .
    Cl Cl1 0.32526(6) 0.13475(6) 0.68097(4) 0.0630(2) Uani d D 1 1 . .
    O O1 0.2053(11) 0.0786(17) 0.6977(12) 0.098(5) Uani d PD 0.322(16) 1 A 1
    O O2 0.308(2) 0.2428(18) 0.6303(18) 0.206(11) Uani d PD 0.322(16) 1 A 1
    O O3 0.3952(12) 0.0439(15) 0.6352(11) 0.109(4) Uani d PD 0.322(16) 1 A 1
    O O4 0.3901(18) 0.161(3) 0.7605(10) 0.163(9) Uani d PD 0.322(16) 1 A 1
    O O1' 0.2309(8) 0.0465(8) 0.7085(4) 0.100(2) Uani d PD 0.678(16) 1 A 2
    O O2' 0.2776(6) 0.2018(6) 0.6061(3) 0.0944(18) Uani d PD 0.678(16) 1 A 2
    O O3' 0.4372(9) 0.0699(10) 0.6589(6) 0.133(3) Uani d PD 0.678(16) 1 A 2
    O O4' 0.3540(11) 0.2203(8) 0.7502(5) 0.125(3) Uani d PD 0.678(16) 1 A 2
    O O1WA 0.559(2) 0.3844(18) 0.6839(13) 0.097(5) Uani d PD 0.322(16) 1 A 1
    H H1WA 0.543(12) 0.457(6) 0.702(10) 0.146 Uiso d PD 0.322(16) 1 A 1
    H H2WA 0.493(7) 0.342(10) 0.676(11) 0.146 Uiso d PD 0.322(16) 1 A 1
    O O1WB 0.6081(9) 0.3409(9) 0.6947(5) 0.089(2) Uani d PD 0.678(16) 1 A 2
    H H1WB 0.620(6) 0.387(5) 0.739(3) 0.134 Uiso d PD 0.678(16) 1 A 2
    H H2WB 0.549(5) 0.292(5) 0.703(4) 0.134 Uiso d PD 0.678(16) 1 A 2
    O O6 0.85711(15) 0.49047(14) 0.30449(8) 0.0523(4) Uani d . 1 1 . .
    N N4 0.84030(15) 0.52739(15) 0.45051(9) 0.0389(4) Uani d . 1 1 . .
    N N5 0.68242(16) 0.41812(16) 0.52703(11) 0.0481(4) Uani d . 1 1 . .
    H H5 0.6483 0.4026 0.5768 0.058 Uiso calc R 1 1 . .
    N N6 0.82368(19) 0.55766(18) 0.59950(11) 0.0582(5) Uani d . 1 1 . .
    H H6A 0.8880 0.6097 0.5994 0.070 Uiso calc R 1 1 . .
    H H6B 0.7866 0.5420 0.6482 0.070 Uiso calc R 1 1 . .
    C C6 0.78157(18) 0.50162(17) 0.52456(12) 0.0410(4) Uani d . 1 1 . .
    C C7 0.79858(19) 0.46791(18) 0.37411(12) 0.0417(4) Uani d . 1 1 . .
    C C8 0.6914(2) 0.3822(2) 0.37529(14) 0.0538(5) Uani d . 1 1 . .
    H H8 0.6605 0.3434 0.3230 0.065 Uiso calc R 1 1 . .
    C C9 0.6351(2) 0.3576(2) 0.45156(14) 0.0508(5) Uani d . 1 1 . .
    C C10 0.5254(3) 0.2665(3) 0.46219(18) 0.0743(7) Uani d . 1 1 . .
    H H10A 0.4962 0.2344 0.4050 0.111 Uiso calc R 1 1 . .
    H H10B 0.4558 0.3103 0.4890 0.111 Uiso calc R 1 1 . .
    H H10C 0.5538 0.1963 0.4994 0.111 Uiso calc R 1 1 . .
loop_
    _atom_site_aniso_label
    _atom_site_aniso_U_11
    _atom_site_aniso_U_22
    _atom_site_aniso_U_33
    _atom_site_aniso_U_12
    _atom_site_aniso_U_13
    _atom_site_aniso_U_23
    O5 0.0660(9) 0.0544(8) 0.0244(6) -0.0120(7) 0.0079(6) -0.0008(5)
    N1 0.0466(9) 0.0390(8) 0.0257(7) -0.0069(6) 0.0037(6) -0.0001(6)
    N2 0.0459(9) 0.0422(8) 0.0281(7) -0.0032(6) 0.0066(6) 0.0057(6)
    N3 0.0691(11) 0.0525(9) 0.0256(7) -0.0143(8) 0.0069(7) 0.0002(7)
    C1 0.0412(10) 0.0392(9) 0.0269(8) 0.0025(7) 0.0041(7) 0.0035(7)
    C2 0.0454(10) 0.0436(9) 0.0264(8) -0.0001(8) 0.0039(7) -0.0011(7)
    C3 0.0527(12) 0.0493(10) 0.0335(9) -0.0091(9) 0.0005(8) -0.0039(8)
    C4 0.0415(10) 0.0420(9) 0.0388(9) -0.0020(8) 0.0030(8) 0.0032(8)
    C5 0.0631(14) 0.0588(13) 0.0523(12) -0.0214(11) 0.0065(10) 0.0013(10)
    Cl1 0.0656(4) 0.0782(4) 0.0458(3) -0.0041(3) 0.0098(3) -0.0022(3)
    O1 0.053(5) 0.129(10) 0.116(11) -0.008(5) 0.037(5) -0.013(7)
    O2 0.25(2) 0.100(10) 0.28(2) 0.081(11) 0.129(16) 0.109(12)
    O3 0.064(6) 0.143(8) 0.120(8) 0.019(5) 0.000(5) -0.057(7)
    O4 0.125(11) 0.28(3) 0.081(7) -0.063(14) -0.040(7) -0.040(12)
    O1' 0.147(6) 0.103(4) 0.050(2) -0.066(4) 0.023(3) -0.003(2)
    O2' 0.111(3) 0.114(4) 0.058(2) 0.019(3) 0.005(2) 0.025(2)
    O3' 0.090(5) 0.173(7) 0.137(6) 0.060(5) 0.026(4) 0.024(4)
    O4' 0.145(6) 0.139(5) 0.091(4) -0.052(4) 0.010(3) -0.053(3)
    O1WA 0.117(12) 0.095(10) 0.083(9) -0.046(8) 0.044(9) -0.025(7)
    O1WB 0.108(5) 0.096(5) 0.063(2) -0.035(3) 0.008(3) 0.013(3)
    O6 0.0736(10) 0.0537(8) 0.0303(7) -0.0154(7) 0.0105(7) -0.0060(6)
    N4 0.0467(9) 0.0413(8) 0.0292(7) -0.0049(7) 0.0057(6) -0.0030(6)
    N5 0.0461(9) 0.0579(10) 0.0412(8) -0.0084(8) 0.0100(7) 0.0035(7)
    N6 0.0717(12) 0.0730(12) 0.0312(8) -0.0255(10) 0.0160(8) -0.0090(8)
    C6 0.0465(10) 0.0425(9) 0.0346(9) -0.0010(8) 0.0076(8) -0.0003(7)
    C7 0.0500(11) 0.0432(10) 0.0321(8) -0.0030(8) 0.0029(8) -0.0029(7)
    C8 0.0576(13) 0.0617(12) 0.0415(10) -0.0159(10) -0.0029(9) -0.0029(9)
    C9 0.0449(11) 0.0559(11) 0.0513(11) -0.0096(9) -0.0010(9) 0.0020(10)
    C10 0.0633(16) 0.0858(18) 0.0738(16) -0.0298(13) 0.0041(13) 0.0066(14)
_geom_special_details
;
All e.s.d.'s (except the e.s.d. in the dihedral angle between two l.s. planes)
are estimated using the full covariance matrix. The cell e.s.d.'s are taken
into account individually in the estimation of e.s.d.'s in distances, angles
and torsion angles; correlations between e.s.d.'s in cell parameters are only
used when they are defined by crystal symmetry. An approximate (isotropic)
treatment of cell e.s.d.'s is used for estimating e.s.d.'s involving l.s.
planes.
;
loop_
    _geom_bond_atom_site_label_1
    _geom_bond_atom_site_label_2
    _geom_bond_site_symmetry_2
    _geom_bond_distance
    _geom_bond_publ_flag
    O5 C2 . 1.233(2) ?
    N1 C1 . 1.347(2) ?
    N1 C2 . 1.393(2) ?
    N1 H1 . 0.8600 ?
    N2 C1 . 1.335(2) ?
    N2 C4 . 1.373(2) ?
    N2 H2 . 0.8600 ?
    N3 C1 . 1.311(2) ?
    N3 H3A . 0.8600 ?
    N3 H3B . 0.8600 ?
    C2 C3 . 1.421(3) ?
    C3 C4 . 1.353(2) ?
    C3 H3 . 0.9300 ?
    C4 C5 . 1.496(3) ?
    C5 H5A . 0.9600 ?
    C5 H5B . 0.9600 ?
    C5 H5C . 0.9600 ?
    Cl1 O2 . 1.369(10) ?
    Cl1 O4 . 1.373(10) ?
    Cl1 O4' . 1.395(5) ?
    Cl1 O3 . 1.396(10) ?
    Cl1 O3' . 1.397(6) ?
    Cl1 O2' . 1.398(4) ?
    Cl1 O1 . 1.408(10) ?
    Cl1 O1' . 1.419(5) ?
    O1WA H1WA . 0.82(2) ?
    O1WA H2WA . 0.82(2) ?
    O1WB H1WB . 0.831(19) ?
    O1WB H2WB . 0.82(2) ?
    O6 C7 . 1.260(2) ?
    N4 C6 . 1.325(2) ?
    N4 C7 . 1.361(2) ?
    N5 C6 . 1.349(2) ?
    N5 C9 . 1.371(3) ?
    N5 H5 . 0.8600 ?
    N6 C6 . 1.327(2) ?
    N6 H6A . 0.8600 ?
    N6 H6B . 0.8600 ?
    C7 C8 . 1.427(3) ?
    C8 C9 . 1.339(3) ?
    C8 H8 . 0.9300 ?
    C9 C10 . 1.497(3) ?
    C10 H10A . 0.9600 ?
    C10 H10B . 0.9600 ?
    C10 H10C . 0.9600 ?
loop_
    _geom_angle_atom_site_label_1
    _geom_angle_atom_site_label_2
    _geom_angle_atom_site_label_3
    _geom_angle_site_symmetry_1
    _geom_angle_site_symmetry_3
    _geom_angle
    _geom_angle_publ_flag
    C1 N1 C2 . . 123.33(15) ?
    C1 N1 H1 . . 118.3 ?
    C2 N1 H1 . . 118.3 ?
    C1 N2 C4 . . 122.40(14) ?
    C1 N2 H2 . . 118.8 ?
    C4 N2 H2 . . 118.8 ?
    C1 N3 H3A . . 120.0 ?
    C1 N3 H3B . . 120.0 ?
    H3A N3 H3B . . 120.0 ?
    N3 C1 N2 . . 121.65(15) ?
    N3 C1 N1 . . 119.85(16) ?
    N2 C1 N1 . . 118.50(15) ?
    O5 C2 N1 . . 118.64(16) ?
    O5 C2 C3 . . 125.68(16) ?
    N1 C2 C3 . . 115.68(15) ?
    C4 C3 C2 . . 120.48(17) ?
    C4 C3 H3 . . 119.8 ?
    C2 C3 H3 . . 119.8 ?
    C3 C4 N2 . . 119.50(16) ?
    C3 C4 C5 . . 124.79(18) ?
    N2 C4 C5 . . 115.70(16) ?
    C4 C5 H5A . . 109.5 ?
    C4 C5 H5B . . 109.5 ?
    H5A C5 H5B . . 109.5 ?
    C4 C5 H5C . . 109.5 ?
    H5A C5 H5C . . 109.5 ?
    H5B C5 H5C . . 109.5 ?
    O2 Cl1 O4 . . 111.9(9) ?
    O2 Cl1 O3 . . 109.9(9) ?
    O4 Cl1 O3 . . 108.7(8) ?
    O4' Cl1 O3' . . 109.8(5) ?
    O4' Cl1 O2' . . 109.8(4) ?
    O3' Cl1 O2' . . 108.4(4) ?
    O2 Cl1 O1 . . 110.4(9) ?
    O4 Cl1 O1 . . 109.0(9) ?
    O3 Cl1 O1 . . 106.8(8) ?
    O4' Cl1 O1' . . 108.8(4) ?
    O3' Cl1 O1' . . 110.3(4) ?
    O2' Cl1 O1' . . 109.8(4) ?
    H1WA O1WA H2WA . . 111(4) ?
    H1WB O1WB H2WB . . 109(3) ?
    C6 N4 C7 . . 118.73(15) ?
    C6 N5 C9 . . 121.13(16) ?
    C6 N5 H5 . . 119.4 ?
    C9 N5 H5 . . 119.4 ?
    C6 N6 H6A . . 120.0 ?
    C6 N6 H6B . . 120.0 ?
    H6A N6 H6B . . 120.0 ?
    N4 C6 N6 . . 118.84(17) ?
    N4 C6 N5 . . 122.41(16) ?
    N6 C6 N5 . . 118.74(16) ?
    O6 C7 N4 . . 118.29(16) ?
    O6 C7 C8 . . 122.28(17) ?
    N4 C7 C8 . . 119.43(16) ?
    C9 C8 C7 . . 120.16(19) ?
    C9 C8 H8 . . 119.9 ?
    C7 C8 H8 . . 119.9 ?
    C8 C9 N5 . . 118.10(18) ?
    C8 C9 C10 . . 125.3(2) ?
    N5 C9 C10 . . 116.56(19) ?
    C9 C10 H10A . . 109.5 ?
    C9 C10 H10B . . 109.5 ?
    H10A C10 H10B . . 109.5 ?
    C9 C10 H10C . . 109.5 ?
    H10A C10 H10C . . 109.5 ?
    H10B C10 H10C . . 109.5 ?
loop_
    _geom_torsion_atom_site_label_1
    _geom_torsion_atom_site_label_2
    _geom_torsion_atom_site_label_3
    _geom_torsion_atom_site_label_4
    _geom_torsion_site_symmetry_1
    _geom_torsion_site_symmetry_2
    _geom_torsion_site_symmetry_3
    _geom_torsion_site_symmetry_4
    _geom_torsion
    _geom_torsion_publ_flag
    C4 N2 C1 N3 . . . . 177.34(17) ?
    C4 N2 C1 N1 . . . . -1.9(3) ?
    C2 N1 C1 N3 . . . . 179.95(17) ?
    C2 N1 C1 N2 . . . . -0.8(3) ?
    C1 N1 C2 O5 . . . . -177.23(18) ?
    C1 N1 C2 C3 . . . . 3.4(3) ?
    O5 C2 C3 C4 . . . . 177.18(19) ?
    N1 C2 C3 C4 . . . . -3.4(3) ?
    C2 C3 C4 N2 . . . . 1.1(3) ?
    C2 C3 C4 C5 . . . . -179.47(19) ?
    C1 N2 C4 C3 . . . . 1.8(3) ?
    C1 N2 C4 C5 . . . . -177.75(17) ?
    C7 N4 C6 N6 . . . . 178.73(18) ?
    C7 N4 C6 N5 . . . . 0.4(3) ?
    C9 N5 C6 N4 . . . . -1.6(3) ?
    C9 N5 C6 N6 . . . . 179.98(19) ?
    C6 N4 C7 O6 . . . . -178.20(18) ?
    C6 N4 C7 C8 . . . . 1.5(3) ?
    O6 C7 C8 C9 . . . . 177.6(2) ?
    N4 C7 C8 C9 . . . . -2.1(3) ?
    C7 C8 C9 N5 . . . . 0.9(3) ?
    C7 C8 C9 C10 . . . . -177.8(2) ?
    C6 N5 C9 C8 . . . . 1.0(3) ?
    C6 N5 C9 C10 . . . . 179.7(2) ?
loop_
    _geom_hbond_atom_site_label_D
    _geom_hbond_atom_site_label_H
    _geom_hbond_atom_site_label_A
    _geom_hbond_site_symmetry_A
    _geom_hbond_distance_DH
    _geom_hbond_distance_HA
    _geom_hbond_distance_DA
    _geom_hbond_angle_DHA
    O1WA H2WA O2 . 0.82(2) 2.26(6) 3.07(4) 169(16)
    C5 H5B O3' . 0.96 2.55 3.509(6) 173.0
    N5 H5 O1WB . 0.86 1.95 2.797(8) 166.0
    O1WB H2WB O4' . 0.82(2) 2.30(4) 3.071(14) 159(6)
    N1 H1 N4 3_766 0.86 1.98 2.839(2) 173.7
    N3 H3B O6 3_766 0.86 1.93 2.787(2) 178.4
    N6 H6A O5 3_766 0.86 2.05 2.895(2) 167.8
    N2 H2 O6 4_566 0.86 1.84 2.6560(18) 158.4
    N3 H3A O5 4_566 0.86 2.24 3.0363(18) 153.9
    N6 H6B O1 2_656 0.86 2.35 3.095(17) 144.6
    C3 H3 O1 3_656 0.93 2.56 3.466(17) 166.1
_iucr_refine_instructions_details
;
TITL I         P 21/c       R
CELL  0.71073   10.3669   10.4342   15.0780    90.000    92.751    90.000
ZERR  4           0.0003    0.0003    0.0005     0.000     0.002     0.000
LATT 1
SYMM             - X ,    0.50000 + Y ,    0.50000 - Z
SFAC C  H  Cl N  O
UNIT 40 68 4 24 28
OMIT 1   1   0
OMIT 1   0   0
OMIT -1   0   2
OMIT 0   0   2
OMIT 0 1 1
OMIT -1 1 1
OMIT -1 1 2
L.S. 17
ACTA
LIST 4
BOND $H
FMAP 2
PLAN 4
HTAB O1WA O2
HTAB C5 O3'
HTAB N5 O1WB
HTAB O1wB O4'
HTAB N1 N4_$1
HTAB N3 O6_$1
HTAB N6 O5_$1
Eqiv $1 -x+2, -y+1, -z+1
HTAB N2 O6_$2
HTAB N3 O5_$2
EQIV $2  x, -y+1/2, z+1/2
HTAB N6 O1_$3
EQIV $3 -x+1, y+1/2, -z+3/2
HTAB  C3 O1_$4
EQIV $4 -x+1, -y, -z+1
CONF
DFIX 0.82 O1WA H1WA O1WA H2WA O1WB H1WB O1WB H2WB
DFIX 1.35 H1WA H2WA H1WB H2WB
SADI Cl1 O1 Cl1 O2 Cl1 O3 Cl1 O4 Cl1 O1' Cl1 O2' Cl1 O3' Cl1 O4'
SADI O1 O2 O1 O3 O1 O4 O2 O3 O2 O4 O3 O4
SADI O1' O2' O1' O3' O1' O4' O2' O3' O2' O4' O3' O4'
HTAB
TEMP    22
WGHT    0.104800    0.079400
EXTI    0.033483
FVAR       0.77805   0.32233   0.34027
O5    5    0.986484    0.240639    0.413813    11.00000    0.06595    0.05442 =
         0.02444   -0.00079    0.00790   -0.01198
N1    4    0.982873    0.266521    0.562481    11.00000    0.04656    0.03903 =
         0.02570   -0.00011    0.00374   -0.00690
AFIX  43
H1    2    1.031531    0.332890    0.558878    11.00000   -1.20000
AFIX   0
N2    4    0.870481    0.127500    0.649108    11.00000    0.04585    0.04215 =
         0.02812    0.00569    0.00662   -0.00319
AFIX  43
H2    2    0.849469    0.102155    0.700734    11.00000   -1.20000
AFIX   0
N3    4    0.986911    0.294550    0.713935    11.00000    0.06911    0.05251 =
         0.02564    0.00018    0.00690   -0.01429
AFIX  93
H3A   2    0.963529    0.271681    0.765555    11.00000   -1.20000
H3B   2    1.036328    0.360026    0.708607    11.00000   -1.20000
AFIX   0
C1    1    0.947221    0.229596    0.643362    11.00000    0.04122    0.03915 =
         0.02686    0.00348    0.00410    0.00246
C2    1    0.944901    0.202628    0.484383    11.00000    0.04545    0.04359 =
         0.02640   -0.00108    0.00392   -0.00012
C3    1    0.858841    0.098064    0.494105    11.00000    0.05273    0.04926 =
         0.03348   -0.00389    0.00051   -0.00915
AFIX  43
H3    2    0.826339    0.054489    0.444075    11.00000   -1.20000
AFIX   0
C4    1    0.823873    0.061478    0.575599    11.00000    0.04149    0.04204 =
         0.03877    0.00316    0.00297   -0.00195
C5    1    0.735052   -0.047607    0.593274    11.00000    0.06309    0.05885 =
         0.05227    0.00131    0.00650   -0.02137
AFIX 137
H5A   2    0.714935   -0.092947    0.538959    11.00000   -1.50000
H5B   2    0.656919   -0.015068    0.616531    11.00000   -1.50000
H5C   2    0.776304   -0.104808    0.635675    11.00000   -1.50000
AFIX   0
CL1   3    0.325260    0.134753    0.680966    11.00000    0.06560    0.07822 =
         0.04575   -0.00224    0.00981   -0.00406
PART 1
O1    5    0.205301    0.078609    0.697653    21.00000    0.05323    0.12948 =
         0.11589   -0.01325    0.03672   -0.00778
O2    5    0.307896    0.242778    0.630251    21.00000    0.24953    0.09952 =
         0.27970    0.10923    0.12911    0.08103
O3    5    0.395154    0.043940    0.635181    21.00000    0.06383    0.14302 =
         0.12030   -0.05719    0.00031    0.01884
O4    5    0.390077    0.160547    0.760500    21.00000    0.12529    0.27948 =
         0.08128   -0.04022   -0.04042   -0.06293
PART 2
O1'   5    0.230934    0.046535    0.708483   -21.00000    0.14675    0.10346 =
         0.05029   -0.00323    0.02295   -0.06608
O2'   5    0.277578    0.201773    0.606130   -21.00000    0.11142    0.11414 =
         0.05782    0.02504    0.00463    0.01859
O3'   5    0.437196    0.069896    0.658886   -21.00000    0.08980    0.17322 =
         0.13693    0.02413    0.02594    0.06036
O4'   5    0.354025    0.220287    0.750247   -21.00000    0.14526    0.13905 =
         0.09064   -0.05300    0.01001   -0.05165
PART 1
O1WA  5    0.559137    0.384356    0.683925    21.00000    0.11722    0.09456 =
         0.08345   -0.02533    0.04410   -0.04567
H1WA  2    0.543351    0.456632    0.701726    21.00000   -1.50000
H2WA  2    0.492951    0.342223    0.676415    21.00000   -1.50000
PART 2
O1WB  5    0.608056    0.340945    0.694698   -21.00000    0.10829    0.09635 =
         0.06334    0.01308    0.00794   -0.03544
H1WB  2    0.620207    0.386757    0.739385   -21.00000   -1.50000
H2WB  2    0.548594    0.291668    0.702822   -21.00000   -1.50000
PART 0
O6    5    0.857115    0.490466    0.304491    11.00000    0.07359    0.05368 =
         0.03029   -0.00598    0.01045   -0.01540
N4    4    0.840302    0.527387    0.450512    11.00000    0.04673    0.04126 =
         0.02915   -0.00302    0.00574   -0.00495
N5    4    0.682423    0.418116    0.527030    11.00000    0.04609    0.05793 =
         0.04117    0.00346    0.00999   -0.00845
AFIX  43
H5    2    0.648308    0.402596    0.576786    11.00000   -1.20000
AFIX   0
N6    4    0.823681    0.557661    0.599503    11.00000    0.07167    0.07304 =
         0.03121   -0.00902    0.01597   -0.02548
AFIX  93
H6A   2    0.888031    0.609667    0.599408    11.00000   -1.20000
H6B   2    0.786614    0.541962    0.648151    11.00000   -1.20000
AFIX   0
C6    1    0.781565    0.501616    0.524556    11.00000    0.04649    0.04252 =
         0.03464   -0.00026    0.00755   -0.00102
C7    1    0.798577    0.467908    0.374107    11.00000    0.04996    0.04315 =
         0.03208   -0.00295    0.00293   -0.00304
C8    1    0.691389    0.382208    0.375286    11.00000    0.05759    0.06172 =
         0.04149   -0.00290   -0.00292   -0.01592
AFIX  43
H8    2    0.660534    0.343373    0.322954    11.00000   -1.20000
AFIX   0
C9    1    0.635121    0.357569    0.451564    11.00000    0.04487    0.05585 =
         0.05130    0.00200   -0.00098   -0.00959
C10   1    0.525393    0.266469    0.462186    11.00000    0.06335    0.08577 =
         0.07385    0.00665    0.00407   -0.02983
AFIX 137
H10A  2    0.496237    0.234406    0.405005    11.00000   -1.50000
H10B  2    0.455752    0.310286    0.488989    11.00000   -1.50000
H10C  2    0.553817    0.196290    0.499374    11.00000   -1.50000
HKLF 4
REM  I         P 21/c       R
REM R1 =  0.0590 for   2765 Fo > 4sig(Fo)  and  0.1090 for all   4739 data
REM    279 parameters refined using     64 restraints
END
WGHT      0.1045      0.0794
REM Highest difference peak  0.377,  deepest hole -0.470,  1-sigma level  0.085
Q1    1   0.7773 -0.1232  0.5643  11.00000  0.05    0.30
Q2    1   0.8619  0.6000  0.4440  11.00000  0.05    0.29
Q3    1   0.9628  0.2600  0.5995  11.00000  0.05    0.29
Q4    1   0.9377  0.2811  0.6779  11.00000  0.05    0.28
;
