# Supplementary material for: 2-Amino-4-methyl-6-oxo-3,6-dihydro­pyrimidin-1-ium perchlorate–2-amino-6-methyl­pyrimidin-4(1H)-one–water (1/1/1)
Source: Acta Crystallogr Sect E Struct Rep Online. 2011 Aug 27;67(Pt 9):o2507–8. doi: 10.1107/S1600536811034106 (PMC3200758; doi:10.1107/S1600536811034106)
Supplement: Supplementary file 2 [file e-67-o2507-Isup2.hkl]

#
# h,k,l, Fc-squared, Fo-squared, sigma(Fo-squared) and status flag
#
data_I
_shelx_title ' I         P 21/c       R'
_shelx_refln_list_code          4
_shelx_F_calc_maximum      113.79
_exptl_crystal_F_000       768.00
_reflns_d_resolution_high  0.7088
 
loop_
 _symmetry_equiv_pos_as_xyz
 'x, y, z'
 '-x, y+1/2, -z+1/2'
 '-x, -y, -z'
 'x, -y-1/2, z-1/2'
 
_cell_length_a    10.3669
_cell_length_b    10.4342
_cell_length_c    15.0780
_cell_angle_alpha  90.000
_cell_angle_beta   92.751
_cell_angle_gamma  90.000
 
_shelx_F_squared_multiplier     1.000
 
loop_
 _refln_index_h
 _refln_index_k
 _refln_index_l
 _refln_F_squared_calc
 _refln_F_squared_meas
 _refln_F_squared_sigma
 _refln_observed_status
   3   0   0     3051.40     2969.88     74.44 o
   4   0   0       62.10       83.62      3.06 o
   5   0   0      953.38      979.63     25.14 o
   6   0   0     6516.12     7538.62    202.99 o
   7   0   0      436.00      397.04     12.33 o
   8   0   0      140.97      142.18      6.75 o
   9   0   0       45.64       42.66      4.03 o
  10   0   0       14.14       18.21      3.83 o
  11   0   0      105.36       97.52      8.38 o
  12   0   0        0.03        9.43      5.93 o
  13   0   0        9.20       17.02      9.86 o
  14   0   0        0.92       -3.82      6.48 o
   3   1   0     8549.33     9346.48    167.48 o
   4   1   0       57.42      103.62      2.41 o
   5   1   0      772.13      821.61     15.18 o
   6   1   0      412.27      428.52     10.13 o
   7   1   0      144.31      182.57      4.55 o
   8   1   0      328.86      337.82      8.86 o
   9   1   0      330.55      341.09      9.58 o
  10   1   0        0.19        1.08      3.23 o
  11   1   0       67.44       73.18     14.26 o
  12   1   0        0.30        6.98      4.89 o
  13   1   0       13.12       16.41      6.84 o
  14   1   0        0.10        2.64     13.23 o
   0   2   0       23.31       30.72      2.43 o
   1   2   0      294.15      281.08      7.91 o
   4   2   0     3438.08     3958.97     72.01 o
   5   2   0       98.63       95.24      2.89 o
   6   2   0       35.08       22.58      1.81 o
   7   2   0        9.24        7.18      1.61 o
   8   2   0      131.79      132.27      8.84 o
   9   2   0        8.22        5.26      3.73 o
  10   2   0        0.02        1.82      3.11 o
  11   2   0        2.33       -2.47      3.73 o
  12   2   0        3.97        2.12      4.50 o
  13   2   0        0.52        0.34      5.27 o
  14   2   0        0.02        0.01      5.70 o
   1   3   0       23.17       31.54      1.37 o
   2   3   0      293.01      286.39      5.40 o
   3   3   0      235.25      213.28      4.52 o
   4   3   0       10.65        5.74      1.13 o
   5   3   0     3371.23     3720.34     69.88 o
   6   3   0      939.28     1074.74     25.42 o
   7   3   0      382.67      420.97     11.28 o
   8   3   0       13.20       10.94      2.65 o
   9   3   0       54.02       50.92      3.05 o
  10   3   0        1.82        0.11      3.34 o
  11   3   0        1.59        4.68      6.82 o
  12   3   0        5.22        2.03      4.95 o
  13   3   0       15.56       19.51      7.23 o
  14   3   0        0.41        6.61     10.57 o
   0   4   0     1033.67     1172.19     34.72 o
   1   4   0     7135.48     8162.80    162.48 o
   2   4   0     2128.87     2342.72     44.86 o
   3   4   0      603.13      520.51      9.79 o
   4   4   0     3678.48     3944.81     76.04 o
   5   4   0     1975.25     2090.45     41.25 o
   6   4   0        5.98        2.21      1.55 o
   7   4   0        9.83       13.23      1.97 o
   8   4   0      117.48      112.78      6.70 o
   9   4   0      108.97      119.08      4.36 o
  10   4   0        0.56        1.67      2.74 o
  11   4   0       38.48       58.70      8.35 o
  12   4   0        0.25        0.39      4.01 o
  13   4   0        0.20       -1.49      9.60 o
  14   4   0        6.55       12.35      6.83 o
   1   5   0      292.03      302.29      6.38 o
   2   5   0       35.94       55.62      4.33 o
   3   5   0       38.29       50.06      2.19 o
   4   5   0     1132.43     1070.89     22.47 o
   5   5   0       74.71       71.93      2.52 o
   6   5   0       29.68       28.71      1.98 o
   7   5   0      974.12     1013.77     23.18 o
   8   5   0       54.58       52.50      2.68 o
   9   5   0       10.57        9.28      3.60 o
  10   5   0       87.50       92.63      4.86 o
  11   5   0       11.45       13.86      4.66 o
  12   5   0        1.37        5.15      6.10 o
  13   5   0       25.21       20.85      8.52 o
   0   6   0      460.78      477.30     14.65 o
   1   6   0      256.63      301.46      9.75 o
   2   6   0      594.53      676.61     14.07 o
   3   6   0      110.61      133.60      3.68 o
   4   6   0      573.08      593.58     13.31 o
   5   6   0        8.55        8.44      1.63 o
   6   6   0      124.36      100.81      3.37 o
   7   6   0       51.70       48.99      2.81 o
   8   6   0       27.03       18.02      2.74 o
   9   6   0        7.53        4.76      2.77 o
  10   6   0        3.88        3.53      3.48 o
  11   6   0        8.10        9.95      4.28 o
  12   6   0        3.31        7.14      9.15 o
  13   6   0        0.06       -8.66      8.66 o
   1   7   0      286.66      315.28      7.31 o
   2   7   0      106.97       91.80      2.98 o
   3   7   0       20.67       26.86      1.95 o
   4   7   0        1.06       -0.30      1.23 o
   5   7   0       29.57       31.35      2.38 o
   6   7   0      109.86       82.60      3.55 o
   7   7   0        1.81        0.14      2.73 o
   8   7   0      162.12      164.11      7.58 o
   9   7   0       62.82       50.16      3.63 o
  10   7   0        0.26       -0.19      2.85 o
  11   7   0        0.04       -2.59      4.71 o
  12   7   0        5.15       14.40      4.87 o
   0   8   0      746.92      764.40     29.26 o
   1   8   0        6.85        8.89      1.83 o
   2   8   0       16.21       10.83      3.37 o
   3   8   0      182.13      183.88      5.43 o
   4   8   0       50.02       40.52      2.88 o
   5   8   0       78.89       76.93      4.98 o
   6   8   0      135.42      149.12     10.60 o
   7   8   0       37.07       38.35      2.98 o
   8   8   0       23.96        7.02      3.97 o
   9   8   0       87.33       97.25      7.11 o
  10   8   0        0.11       -2.99      5.12 o
  11   8   0       29.13       40.72     12.19 o
  12   8   0        8.91       -0.97      9.52 o
   1   9   0       69.03       73.33      3.07 o
   2   9   0       40.31       44.17      2.40 o
   3   9   0       28.13       31.69      1.88 o
   4   9   0      176.40      176.77      5.32 o
   5   9   0       61.13       65.94      3.39 o
   6   9   0       30.38       39.52      9.53 o
   7   9   0       64.23       80.24      7.36 o
   8   9   0        2.50        2.45      2.32 o
   9   9   0       10.37       13.19      4.55 o
  10   9   0        0.71        5.78      5.02 o
  11   9   0       34.22       12.67     10.44 o
   0  10   0       41.88       44.85      3.97 o
   1  10   0       19.91       26.44      2.51 o
   2  10   0        5.96        7.29      2.02 o
   3  10   0       29.93       33.91      2.54 o
   4  10   0        1.52       -0.21      2.06 o
   5  10   0       22.02       11.54      2.50 o
   6  10   0       14.54       12.45      2.77 o
   7  10   0        0.08        3.20      2.47 o
   8  10   0        0.32       -0.17      4.41 o
   9  10   0        0.47       16.82      9.27 o
  10  10   0        0.64        0.66     10.03 o
   1  11   0        0.93        1.31      2.30 o
   2  11   0       27.38       24.11      2.64 o
   3  11   0        0.60       -2.00      2.84 o
   4  11   0        0.88       -0.33      2.49 o
   5  11   0        7.73        6.40      2.82 o
   6  11   0        0.30        5.85      4.28 o
   7  11   0        3.07        5.57      7.13 o
   8  11   0        1.27       -5.29      7.93 o
   9  11   0        1.79       -5.29      9.58 o
   0  12   0       37.36       35.26      4.58 o
   1  12   0        1.15        1.82      2.49 o
   2  12   0        3.03        2.63      2.96 o
   3  12   0        1.24        0.00      1.65 o
   4  12   0        2.63        2.63      3.78 o
   5  12   0        6.12        0.83      3.67 o
   6  12   0        0.07        8.29      5.34 o
   7  12   0        0.30       -3.82      8.29 o
   8  12   0        0.83       -5.47     13.71 o
   1  13   0        2.29        2.00      4.33 o
   2  13   0        8.93       10.41      3.98 o
   3  13   0        5.85       10.57      5.93 o
   4  13   0        1.89        6.41      4.10 o
   5  13   0        0.00       -2.00     11.45 o
   6  13   0        1.86        1.65      8.76 o
   0  14   0        6.95       24.48      7.76 o
   1  14   0        0.10       -1.65      5.78 o
   2  14   0        0.16        0.83      8.11 o
   3  14   0        2.87       -5.78     12.04 o
   4  14   0        0.21       12.22      8.26 o
 -14   1   1        0.63        5.49      5.71 o
 -13   1   1        0.01        8.02      7.14 o
 -12   1   1        0.67        3.47      4.90 o
 -11   1   1        0.02        3.21      7.78 o
 -10   1   1        2.07        1.17      2.48 o
  -9   1   1      141.87      123.54      5.01 o
  -8   1   1       27.95       22.16      2.00 o
  -7   1   1      392.75      422.86      8.80 o
  -6   1   1       24.45       20.26      1.72 o
  -5   1   1        3.76        8.74      1.92 o
  -4   1   1       81.67       66.36      2.52 o
  -3   1   1      253.94      282.63      5.21 o
  -2   1   1     4795.50     5352.20    152.46 o
   2   1   1    12948.83     9413.54    947.56 o
   3   1   1       22.40       14.55      0.89 o
   4   1   1        0.52       -1.03      1.11 o
   5   1   1     1265.39     1349.15     24.29 o
   6   1   1     1157.78     1201.45     23.18 o
   7   1   1       15.89       16.15      1.86 o
   8   1   1      268.72      301.95      6.80 o
   9   1   1       28.56       28.56      2.67 o
  10   1   1      117.50      111.55      4.98 o
  11   1   1        4.18        9.27      4.06 o
  12   1   1        5.06        3.32      6.28 o
  13   1   1       46.50       52.32      9.52 o
  14   1   1        3.05        6.58      7.05 o
 -14   2   1       10.03       10.45      6.13 o
 -13   2   1        9.55       13.57      4.84 o
 -12   2   1        0.19       -2.44      3.64 o
 -11   2   1       99.68       89.62      5.54 o
 -10   2   1       26.63       30.28      2.79 o
  -9   2   1      273.87      277.83      7.82 o
  -8   2   1        1.47        0.00      3.63 o
  -7   2   1      109.58       96.17      3.03 o
  -6   2   1      716.75      697.22     13.48 o
  -5   2   1      969.28      856.88     16.06 o
  -4   2   1     6239.15     7059.01    136.16 o
  -3   2   1     1106.59     1038.82     19.72 o
  -2   2   1     3012.65     3363.68     99.14 o
  -1   2   1     4346.11     4709.02    107.78 o
   0   2   1    12159.04     5470.98   1216.37 o
   1   2   1      612.28      468.40     13.85 o
   3   2   1      704.55      713.17     13.19 o
   4   2   1      192.52      232.58      5.30 o
   5   2   1      357.91      324.60      6.87 o
   6   2   1      496.44      547.82     11.50 o
   7   2   1        0.01       -1.24      1.64 o
   8   2   1      748.63      775.48     23.73 o
   9   2   1       12.80       16.04      2.41 o
  10   2   1       31.89       29.27      3.66 o
  11   2   1        8.09       18.77      8.00 o
  12   2   1        0.10        0.97      4.24 o
  13   2   1        3.58       -1.19      4.85 o
  14   2   1        0.07        5.06      8.24 o
 -14   3   1        1.32        3.34      7.13 o
 -13   3   1       32.19       43.45      7.16 o
 -12   3   1        0.02        0.13      6.78 o
 -11   3   1      100.22       85.30      5.08 o
 -10   3   1        0.12       -3.09      3.74 o
  -9   3   1        5.19        2.34      2.64 o
  -8   3   1       79.56       84.66      3.46 o
  -7   3   1      257.23      255.00      6.37 o
  -6   3   1       67.44       70.50      2.51 o
  -5   3   1      566.64      390.69      8.07 o
  -4   3   1       39.51       21.51      2.67 o
  -3   3   1      856.74      897.39     17.80 o
  -2   3   1     3915.63     3759.74     70.55 o
   0   3   1     2394.81     2414.59     45.80 o
   1   3   1        4.26        1.84      1.24 o
   2   3   1       32.58       33.72      1.42 o
   3   3   1     2150.04     2421.20     47.80 o
   4   3   1      244.76      214.15      5.62 o
   5   3   1      262.37      330.96      6.94 o
   6   3   1      120.20      111.43      3.81 o
   7   3   1      185.10      201.06      5.54 o
   8   3   1      136.44      133.86      4.83 o
   9   3   1       21.34       23.11      3.00 o
  10   3   1       69.07       69.82      4.63 o
  11   3   1       48.83       41.04      5.01 o
  12   3   1        0.15       -1.62      4.91 o
  13   3   1        3.23       -3.48      7.43 o
  14   3   1        0.69       -2.62      6.31 o
 -14   4   1        8.72       14.16      7.68 o
 -13   4   1        7.75        3.26     10.74 o
 -12   4   1        8.29       12.20      6.77 o
 -11   4   1        7.80        5.25      7.85 o
 -10   4   1        0.01        2.30      2.99 o
  -9   4   1       73.61       62.64      4.30 o
  -8   4   1       47.24       54.43      5.10 o
  -7   4   1       58.71       40.78      2.54 o
  -6   4   1        4.31        6.32      1.56 o
  -5   4   1       49.53       39.02      2.80 o
  -4   4   1      334.07      368.08      7.51 o
  -3   4   1      710.91      719.80     13.98 o
  -2   4   1     1894.98     2129.16     37.72 o
  -1   4   1     1550.42     1664.02     33.56 o
   0   4   1     1313.70     1280.42     26.34 o
   1   4   1      343.48      321.99      6.85 o
   2   4   1      133.47      170.39      4.03 o
   3   4   1      324.40      293.46      6.24 o
   4   4   1     1146.03     1115.69     22.66 o
   5   4   1     3788.33     4101.33     79.54 o
   6   4   1       40.29       33.76      2.88 o
   7   4   1        2.50       10.45     10.14 o
   8   4   1       52.03       49.18      2.92 o
   9   4   1        3.51        0.29      2.22 o
  10   4   1      112.21       98.85      5.11 o
  11   4   1        4.88       12.55      4.67 o
  12   4   1       11.18        8.65      6.61 o
  13   4   1       11.21       13.19      6.08 o
 -13   5   1        0.16       -5.26      5.26 o
 -12   5   1        1.29       -0.48      5.43 o
 -11   5   1       27.61       25.78      4.82 o
 -10   5   1        1.38        0.29      2.67 o
  -9   5   1        1.36        0.84      3.96 o
  -8   5   1       32.13       20.62      2.80 o
  -7   5   1      223.30      207.97      5.93 o
  -6   5   1       57.54       52.63      4.12 o
  -5   5   1       39.62       45.12      1.95 o
  -4   5   1      416.82      444.64      9.97 o
  -3   5   1     1821.08     2178.29     43.98 o
  -2   5   1        0.80       -1.07      1.07 o
  -1   5   1      587.52      594.83     13.87 o
   0   5   1      394.75      406.58      7.53 o
   1   5   1       51.95       60.21      2.56 o
   2   5   1      221.64      230.14      5.11 o
   3   5   1     2429.62     2626.54     50.23 o
   4   5   1        3.29        4.38      1.41 o
   5   5   1      488.10      526.02     13.31 o
   6   5   1      308.75      322.15      7.52 o
   7   5   1       30.39       36.10      2.38 o
   8   5   1      257.35      209.08      6.44 o
   9   5   1       87.76       83.24      4.38 o
  10   5   1        2.62        2.07      3.40 o
  11   5   1        6.63        0.17      6.00 o
  12   5   1        6.46       14.68      5.90 o
  13   5   1        1.06       11.03      6.32 o
 -13   6   1        2.13       10.41     14.69 o
 -12   6   1       20.31       25.63      4.98 o
 -11   6   1       16.80        9.03      6.53 o
 -10   6   1       28.48       23.96      3.47 o
  -9   6   1      214.82      229.27      8.04 o
  -8   6   1        4.62        2.18      2.19 o
  -7   6   1       49.74       63.19      3.77 o
  -6   6   1      129.54      131.63      3.96 o
  -5   6   1       25.41       33.78      1.68 o
  -4   6   1       48.85       40.88      1.85 o
  -3   6   1      580.80      627.44     12.67 o
  -2   6   1       71.33       85.24      3.56 o
  -1   6   1       23.05       20.71      1.52 o
   0   6   1      210.50      212.34      4.87 o
   1   6   1      299.37      322.03      6.72 o
   2   6   1        0.13       -1.04      1.04 o
   3   6   1     1736.86     1784.91     36.11 o
   4   6   1       29.54       32.71      1.71 o
   5   6   1      751.83      795.65     29.87 o
   6   6   1      784.50      838.52     19.68 o
   7   6   1      558.22      594.73     14.34 o
   8   6   1        9.70        0.76      4.13 o
   9   6   1        9.66       10.90      3.00 o
  10   6   1       18.30       12.23      3.31 o
  11   6   1       60.63       68.53      6.07 o
  12   6   1        0.27        5.23      6.76 o
  13   6   1        2.05       -5.21      6.08 o
 -12   7   1        0.59       -0.66      8.06 o
 -11   7   1       25.98       25.17      6.12 o
 -10   7   1       22.67       28.28      3.44 o
  -9   7   1        0.68        3.09      2.97 o
  -8   7   1       34.97       40.93      3.36 o
  -7   7   1       51.54       45.15      4.94 o
  -6   7   1      164.96      131.08      4.89 o
  -5   7   1      104.53      113.79      3.78 o
  -4   7   1      172.24      183.09      4.75 o
  -3   7   1       40.28       38.38      7.06 o
  -2   7   1      263.20      258.29      6.17 o
  -1   7   1      273.77      315.69      7.33 o
   0   7   1      319.43      324.18      6.95 o
   1   7   1       34.98       43.12      5.83 o
   2   7   1      680.29      685.40     15.46 o
   3   7   1      208.89      209.19      5.09 o
   4   7   1      152.81      156.62      5.99 o
   5   7   1      205.04      201.02      5.95 o
   6   7   1       93.21       99.35      4.08 o
   7   7   1        0.10       -0.57      2.12 o
   8   7   1       20.08       19.67      2.71 o
   9   7   1      144.53      145.76      6.53 o
  10   7   1       25.92       16.61      5.47 o
  11   7   1        3.26        6.34      5.36 o
  12   7   1       21.67       23.38      6.05 o
 -12   8   1        0.00       -6.74     10.08 o
 -11   8   1        0.20        0.66     10.19 o
 -10   8   1       12.20       20.69      4.52 o
  -9   8   1       43.51       43.66      3.63 o
  -8   8   1       20.99        6.68      2.84 o
  -7   8   1       78.80       63.69      3.45 o
  -6   8   1        2.68        4.64      1.81 o
  -5   8   1        0.95        0.36      2.38 o
  -4   8   1        0.00        1.38      1.64 o
  -3   8   1        0.01       -0.05      1.96 o
  -2   8   1        2.56        3.14      1.32 o
  -1   8   1        9.97        8.06      1.97 o
   0   8   1      143.31      144.65      4.02 o
   1   8   1      108.52      122.89      3.70 o
   2   8   1        0.01       -0.04      1.48 o
   3   8   1       83.64       75.49      4.32 o
   4   8   1       44.25       38.84      2.07 o
   5   8   1       27.58       29.25      2.47 o
   6   8   1      177.59      172.25      5.37 o
   7   8   1        6.96       -0.16      2.18 o
   8   8   1        0.40       -2.28      2.28 o
   9   8   1       39.11       32.63      4.03 o
  10   8   1        2.61        8.08      3.50 o
  11   8   1        0.39        4.04      5.13 o
  12   8   1        1.44       19.21     10.94 o
 -11   9   1        0.34        3.29      8.90 o
 -10   9   1       13.34       22.62     11.37 o
  -9   9   1        2.06       10.42      4.20 o
  -8   9   1       12.18       15.37      2.77 o
  -7   9   1        0.80        0.31      1.92 o
  -6   9   1        4.31        4.43      2.59 o
  -5   9   1        0.04        0.32      1.40 o
  -4   9   1       44.55       33.88      2.38 o
  -3   9   1        5.54        8.29      2.51 o
  -2   9   1        5.88        2.63      1.78 o
  -1   9   1        0.03       -0.50      1.82 o
   0   9   1        8.03        6.41      1.82 o
   1   9   1       67.58       72.01      3.06 o
   2   9   1      149.60      140.79      4.03 o
   3   9   1       68.01       67.88      3.17 o
   4   9   1      113.00      117.39      4.55 o
   5   9   1       31.65       29.63      2.42 o
   6   9   1        1.39        0.42      2.64 o
   7   9   1        1.73        1.75      5.69 o
   8   9   1        0.26        2.15      3.74 o
   9   9   1        2.58       -3.18      3.80 o
  10   9   1        7.20        4.49      5.08 o
  11   9   1        0.53        2.46     10.52 o
 -10  10   1        0.42        4.77      9.22 o
  -9  10   1        5.44        8.89      8.43 o
  -8  10   1        0.17        6.57      4.70 o
  -7  10   1       22.30       21.75      3.77 o
  -6  10   1        2.17        1.29      1.93 o
  -5  10   1      102.66      109.35      5.29 o
  -4  10   1       35.84       36.19      2.78 o
  -3  10   1       46.53       54.45      3.04 o
  -2  10   1        3.42        4.77      1.97 o
  -1  10   1       19.84       23.48      2.11 o
   0  10   1      133.72      136.97      4.52 o
   1  10   1        0.02        0.00      1.65 o
   2  10   1      134.58      130.42      4.99 o
   3  10   1        0.01        1.90      1.97 o
   4  10   1       52.91       51.49      3.34 o
   5  10   1       58.01       63.94      3.95 o
   6  10   1        6.68        2.33      2.68 o
   7  10   1        0.90        1.86      4.61 o
   8  10   1        5.74        8.04      6.67 o
   9  10   1        0.06       -2.05      4.23 o
  10  10   1        5.48       -6.10     13.20 o
  -9  11   1        1.38      -10.57     13.20 o
  -8  11   1       10.86        0.50      7.96 o
  -7  11   1        0.93       -0.97      8.21 o
  -6  11   1       13.62       15.43      2.76 o
  -5  11   1       46.55       52.95      3.93 o
  -4  11   1       11.74       12.04      3.93 o
  -3  11   1        3.12        6.28      2.31 o
  -2  11   1      110.61      107.67      4.53 o
  -1  11   1        1.26        0.83      2.33 o
   0  11   1       14.81       16.50      2.30 o
   1  11   1        0.93        3.96      2.15 o
   2  11   1        0.36       -0.97      2.63 o
   3  11   1       17.85       22.98      3.09 o
   4  11   1        0.58        3.25      2.31 o
   5  11   1        1.86       -2.71      2.71 o
   6  11   1        0.06        2.76      5.04 o
   7  11   1        6.54       11.17      3.90 o
   8  11   1        3.21        4.28     12.39 o
   9  11   1        6.02       18.65     10.21 o
  -8  12   1       14.15       14.57     10.11 o
  -7  12   1        1.08       12.59     13.78 o
  -6  12   1        6.80       17.02      7.96 o
  -5  12   1        0.05        2.30      6.28 o
  -4  12   1       10.77        9.12      9.78 o
  -3  12   1        2.01        2.63      4.11 o
  -2  12   1        0.55        1.31      2.79 o
  -1  12   1        4.42        5.60      3.47 o
   0  12   1        8.77       10.74      3.12 o
   1  12   1        1.15        0.66      2.63 o
   2  12   1        7.35        9.43      3.01 o
   3  12   1        6.18        9.28      2.82 o
   4  12   1        0.00        0.66      3.95 o
   5  12   1        6.00       11.70      4.31 o
   6  12   1        0.22       -0.11      3.25 o
   7  12   1        5.74       11.25     10.95 o
   8  12   1        7.07       21.53     10.14 o
  -6  13   1        0.71       19.33     13.68 o
  -5  13   1        0.19       -5.60      7.90 o
  -4  13   1        4.59       22.50     12.69 o
  -3  13   1       17.79       16.82      4.64 o
  -2  13   1        0.63        5.12      4.94 o
  -1  13   1        3.55        7.42      6.10 o
   0  13   1        9.36        0.00      1.65 o
   1  13   1        0.94        7.42      5.12 o
   2  13   1        0.91        4.13      4.13 o
   3  13   1        0.18       -4.82      4.82 o
   4  13   1        0.11        1.31      5.27 o
   5  13   1        2.21       -2.30      8.23 o
   6  13   1        2.47      -12.74     12.74 o
  -4  14   1        2.49       40.64     14.09 o
  -3  14   1        0.71       -7.27      7.27 o
  -2  14   1        0.17        2.97     10.23 o
  -1  14   1        0.15       -0.33      5.65 o
   0  14   1        1.92       -4.61      6.79 o
   1  14   1        0.94       -2.97      4.48 o
   2  14   1        5.76        6.10      5.77 o
   3  14   1        0.99       -6.94     11.03 o
   4  14   1        1.73       -2.30      9.05 o
 -14   0   2        6.82        9.28      8.92 o
 -13   0   2       11.98       12.23      9.71 o
 -12   0   2       27.69       30.40      6.66 o
 -11   0   2       18.43       18.65      7.22 o
 -10   0   2       14.37       10.90      4.00 o
  -9   0   2      414.96      392.39     13.79 o
  -8   0   2      151.63      182.44      6.95 o
  -7   0   2      326.54      265.87      9.24 o
  -6   0   2        4.06        0.00      1.65 o
  -5   0   2      255.57      249.80      8.15 o
  -4   0   2     3337.31     3327.75     84.30 o
  -3   0   2     3948.06     3921.57    101.39 o
  -2   0   2     5987.28     6360.45    177.51 o
   2   0   2     6961.14     7274.22    220.53 o
   3   0   2      448.26      548.12     14.52 o
   4   0   2      102.13      112.95      4.11 o
   5   0   2      296.46      315.70      8.70 o
   6   0   2      529.21      572.74     17.91 o
   7   0   2      294.92      290.65     10.10 o
   8   0   2      138.09      135.80      6.30 o
   9   0   2       17.08       13.23      3.27 o
  10   0   2       89.76       79.39      6.18 o
  11   0   2        8.55        6.61      7.14 o
  12   0   2        5.09        1.31      9.20 o
  13   0   2        3.10       -1.49     11.08 o
  14   0   2        0.08      -12.22     12.22 o
 -14   1   2        2.72       -0.94      5.65 o
 -13   1   2        0.32        0.94      4.50 o
 -12   1   2        2.63        3.32      6.03 o
 -11   1   2       54.70       54.17      8.43 o
 -10   1   2        0.08        1.08      2.83 o
  -9   1   2       41.47       46.80      2.98 o
  -8   1   2      344.58      320.88      8.32 o
  -7   1   2      963.49      973.12     20.67 o
  -6   1   2      100.20      111.10      3.06 o
  -5   1   2      595.41      564.20     10.57 o
  -4   1   2      262.45      210.67      4.36 o
  -3   1   2     2240.67     2109.26     41.16 o
  -2   1   2     2066.21     2088.13     41.18 o
   1   1   2     3204.20      353.72    116.28 o
   2   1   2      884.45      919.18     25.66 o
   3   1   2      222.67      138.82      2.89 o
   4   1   2     1845.86     1907.14     35.79 o
   5   1   2        4.39        1.70      1.38 o
   6   1   2        4.44        3.44      1.55 o
   7   1   2      256.93      290.80      8.80 o
   8   1   2        0.38        0.59      1.99 o
   9   1   2        0.08        6.64      4.85 o
  10   1   2       40.42       36.80      3.67 o
  11   1   2       41.65       44.41      5.00 o
  12   1   2       11.72        6.15     11.84 o
  13   1   2        4.50       -2.40      5.65 o
  14   1   2        2.19        5.90      7.67 o
 -14   2   2        1.61        0.18     13.49 o
 -13   2   2        3.16       10.09      4.79 o
 -12   2   2        0.04        1.71      3.42 o
 -11   2   2        0.31       -1.17      3.06 o
 -10   2   2       43.62       45.47      3.17 o
  -9   2   2        0.47        4.75      2.32 o
  -8   2   2        4.29        5.07      1.90 o
  -7   2   2       34.52       37.72      2.23 o
  -6   2   2      603.40      644.36     12.73 o
  -5   2   2       21.74       25.68      2.40 o
  -4   2   2     2166.80     2275.65     42.01 o
  -3   2   2     2719.45     2854.55     52.02 o
  -2   2   2      912.19      940.42     17.78 o
  -1   2   2      437.14      363.76     20.61 o
   0   2   2      214.57      169.28      4.11 o
   1   2   2       32.12       21.99      1.14 o
   3   2   2      917.11      950.10     19.14 o
   4   2   2       38.21       49.63      1.85 o
   5   2   2       73.16       92.41      2.63 o
   6   2   2        7.17        9.04      1.70 o
   7   2   2        0.36        1.99      1.79 o
   8   2   2       94.03       87.34      3.28 o
   9   2   2        0.18        0.91      3.29 o
  10   2   2       12.90        6.66      3.60 o
  11   2   2        2.63       -0.80      3.57 o
  12   2   2       20.79       22.56      5.03 o
  13   2   2       17.95       14.93      5.56 o
  14   2   2        0.00       14.37     10.50 o
 -14   3   2        1.25       -1.87      5.58 o
 -13   3   2        1.19        2.39      5.23 o
 -12   3   2        0.76        0.96      5.47 o
 -11   3   2       22.47       24.35      3.49 o
 -10   3   2       30.86       33.09      4.73 o
  -9   3   2        1.06        2.64      2.43 o
  -8   3   2       59.62       55.99      2.72 o
  -7   3   2      127.83      109.46      3.51 o
  -6   3   2       93.92       83.09      2.58 o
  -5   3   2      415.63      476.57     11.06 o
  -4   3   2      114.64      127.36      2.97 o
  -3   3   2     1352.44     1481.92     27.23 o
  -2   3   2      198.25      212.71      5.28 o
  -1   3   2        1.20        3.29      0.64 o
   0   3   2       72.59       70.47      1.68 o
   1   3   2     3705.03     3578.41     68.10 o
   2   3   2     1675.20     1803.59     33.81 o
   3   3   2       31.58       21.30      1.31 o
   4   3   2      685.92      719.20     14.22 o
   5   3   2      337.44      367.06      7.45 o
   6   3   2      206.68      217.24      4.96 o
   7   3   2        0.04       -0.95      3.39 o
   8   3   2       16.39       16.04      2.45 o
   9   3   2      276.20      273.93      8.13 o
  10   3   2       31.97       30.82      3.85 o
  11   3   2        0.11       -0.87      3.76 o
  12   3   2       28.71       32.77      6.76 o
  13   3   2        1.47       -1.62      5.12 o
  14   3   2        2.19       12.10      6.86 o
 -14   4   2        4.97       -0.70      8.94 o
 -13   4   2        0.91       -2.26      4.75 o
 -12   4   2        8.63        2.21      9.41 o
 -11   4   2        0.36        1.09      3.09 o
 -10   4   2        0.58       -1.02      3.10 o
  -9   4   2      189.19      188.52      6.34 o
  -8   4   2        0.41       -0.96      1.82 o
  -7   4   2      378.24      417.08      9.48 o
  -6   4   2        0.55        2.51      1.30 o
  -5   4   2       10.71        9.29      1.20 o
  -4   4   2      514.25      484.03      9.42 o
  -3   4   2      387.02      314.82      6.30 o
  -2   4   2     3321.74     3924.00     72.56 o
  -1   4   2       23.61       17.67      0.86 o
   0   4   2     1549.17     1505.73     29.19 o
   1   4   2       50.67       55.82      1.69 o
   2   4   2     1024.75      925.23     19.20 o
   3   4   2       90.20       90.84      2.81 o
   4   4   2     4159.64     4538.38     80.72 o
   5   4   2       92.91       80.48      4.45 o
   6   4   2      208.65      221.55      5.55 o
   7   4   2      204.87      199.72      5.64 o
   8   4   2      222.94      256.17      7.14 o
   9   4   2        1.77        0.82      2.32 o
  10   4   2       27.65       37.14      5.79 o
  11   4   2       25.21       25.93      4.43 o
  12   4   2        1.28        4.33      4.81 o
  13   4   2        3.82        7.39     12.13 o
 -13   5   2        8.11        7.80      6.06 o
 -12   5   2        0.74       -0.17      6.03 o
 -11   5   2       51.53       52.97      5.62 o
 -10   5   2        0.01        4.36      2.52 o
  -9   5   2       56.57       49.27      3.45 o
  -8   5   2        2.29       -1.81      1.81 o
  -7   5   2       11.67       12.61      1.80 o
  -6   5   2       24.03       28.17      2.12 o
  -5   5   2      646.74      651.82     14.16 o
  -4   5   2      164.22      129.88      4.15 o
  -3   5   2       90.87      125.06      3.28 o
  -2   5   2      225.21      269.61      7.88 o
  -1   5   2       30.42       27.78      1.36 o
   0   5   2      662.33      651.06     13.83 o
   1   5   2        0.15        1.17      0.96 o
   2   5   2       74.56      101.47      2.47 o
   3   5   2        0.83       -0.62      1.35 o
   4   5   2      102.51       85.91      5.58 o
   5   5   2       86.12       76.44      2.69 o
   6   5   2      134.79      140.47      4.38 o
   7   5   2        9.11        5.27      1.99 o
   8   5   2       14.85       12.96      2.69 o
   9   5   2       84.81      102.90      9.81 o
  10   5   2       15.15       10.12      4.87 o
  11   5   2        6.26        8.11      3.95 o
  12   5   2        1.76       -3.78      4.29 o
  13   5   2        0.02       -8.24      8.24 o
 -13   6   2        0.31       -9.60     12.59 o
 -12   6   2        5.77       14.20      4.76 o
 -11   6   2        2.34       -0.16      3.65 o
 -10   6   2       11.51        9.13      3.31 o
  -9   6   2        1.24        4.60      2.73 o
  -8   6   2        1.62        2.00      1.90 o
  -7   6   2       53.18       43.17      5.27 o
  -6   6   2      173.68      172.96      5.25 o
  -5   6   2        7.17        4.37      1.40 o
  -4   6   2       90.86       81.21      2.54 o
  -3   6   2      196.16      183.35      4.64 o
  -2   6   2       68.04       54.48      2.28 o
  -1   6   2      241.28      256.94      5.37 o
   0   6   2      883.45      934.70     20.84 o
   1   6   2      681.04      751.38     22.09 o
   2   6   2      478.90      493.71     28.33 o
   3   6   2       34.47       30.48      1.77 o
   4   6   2        5.99        2.08      2.47 o
   5   6   2      217.19      225.42      5.56 o
   6   6   2      253.46      263.20      6.93 o
   7   6   2      435.46      432.62     11.33 o
   8   6   2       25.36       25.51     10.76 o
   9   6   2        0.09        3.33      3.00 o
  10   6   2        0.02       -3.01      3.95 o
  11   6   2       15.28       15.93      4.86 o
  12   6   2        4.59        9.23      6.56 o
  13   6   2        3.23       13.94      7.82 o
 -12   7   2        7.67       16.50     11.07 o
 -11   7   2        0.23        3.55      4.60 o
 -10   7   2        0.37       -4.64      4.64 o
  -9   7   2       53.82       47.75      3.69 o
  -8   7   2        5.80        4.61      2.57 o
  -7   7   2       24.11       35.33      2.30 o
  -6   7   2       33.00       24.36      2.59 o
  -5   7   2      218.17      212.79      6.17 o
  -4   7   2        2.99        0.88      1.60 o
  -3   7   2        0.38        2.81      1.48 o
  -2   7   2       35.28       28.74      1.65 o
  -1   7   2      454.87      541.88     12.00 o
   0   7   2      124.59      137.61      3.62 o
   1   7   2      148.89      143.16      3.82 o
   2   7   2       74.26       71.58      2.40 o
   3   7   2       62.40       49.58      2.11 o
   4   7   2       26.79       21.67      1.87 o
   5   7   2       21.95       13.91      4.01 o
   6   7   2       33.23       36.78      2.80 o
   7   7   2      112.84      111.74      8.18 o
   8   7   2       31.80       35.87      8.09 o
   9   7   2        9.98        7.28      3.97 o
  10   7   2       13.17       11.65      4.75 o
  11   7   2        4.62        0.10      5.26 o
  12   7   2        2.29        3.03      6.48 o
 -12   8   2        4.28       34.34     15.97 o
 -11   8   2        1.99        4.28      8.89 o
 -10   8   2        0.26        6.50      4.04 o
  -9   8   2        3.11        0.13      2.14 o
  -8   8   2       83.40       74.37      4.05 o
  -7   8   2       92.86       81.82      4.82 o
  -6   8   2       27.31       32.96      2.39 o
  -5   8   2       12.84       12.66      1.76 o
  -4   8   2      343.06      353.13      9.83 o
  -3   8   2       61.17       69.84      2.58 o
  -2   8   2        0.63       -1.16      1.16 o
  -1   8   2      425.77      459.58     11.60 o
   0   8   2       54.85       49.27      2.35 o
   1   8   2      203.25      199.59      5.13 o
   2   8   2      381.82      399.47      9.66 o
   3   8   2       46.43       45.20      2.24 o
   4   8   2       38.53       27.92      2.30 o
   5   8   2      622.08      689.01     24.34 o
   6   8   2        6.19        2.00      2.10 o
   7   8   2      148.66      170.26      6.91 o
   8   8   2       58.69       59.01      4.05 o
   9   8   2       21.71       18.17      3.67 o
  10   8   2       25.87       21.06     11.33 o
  11   8   2       16.10        8.89      4.43 o
  12   8   2        7.46        9.72      7.12 o
 -11   9   2        3.10       -1.49     10.42 o
 -10   9   2        3.60       15.07     10.28 o
  -9   9   2        7.56       -3.29      7.09 o
  -8   9   2       31.05       33.67      7.66 o
  -7   9   2        3.78        8.10      3.95 o
  -6   9   2       37.74       30.12      2.49 o
  -5   9   2        4.51        4.26      1.47 o
  -4   9   2        3.09        0.00      1.65 o
  -3   9   2        1.73       -1.49      1.67 o
  -2   9   2      222.51      213.65      6.03 o
  -1   9   2       20.83       18.54      2.00 o
   0   9   2        0.46        2.30      1.98 o
   1   9   2        9.71        9.28      1.95 o
   2   9   2      201.76      205.18     10.97 o
   3   9   2       42.24       42.01      2.50 o
   4   9   2      179.43      184.03      5.67 o
   5   9   2       79.44       88.64      4.27 o
   6   9   2        5.21        2.27      2.69 o
   7   9   2        1.08        1.57      3.80 o
   8   9   2       10.51       10.72      6.13 o
   9   9   2        0.62       -5.17      5.17 o
  10   9   2       10.98       12.14      5.95 o
  11   9   2       37.62       69.81     16.75 o
 -10  10   2        7.19       26.56     10.08 o
  -9  10   2        2.31        3.47      8.42 o
  -8  10   2        0.75       -8.06      8.06 o
  -7  10   2       33.11       41.48     10.00 o
  -6  10   2       62.27       43.20      5.93 o
  -5  10   2       39.18       40.65      3.27 o
  -4  10   2       19.61       19.33      2.15 o
  -3  10   2        0.31        1.65      1.82 o
  -2  10   2        0.21        0.17      2.18 o
  -1  10   2        2.16        2.79      1.98 o
   0  10   2        1.66        4.28      2.66 o
   1  10   2       11.09       10.41      2.16 o
   2  10   2      179.99      199.85      6.19 o
   3  10   2        0.06       -0.86      2.07 o
   4  10   2        2.93        5.77      3.63 o
   5  10   2       22.48       19.44      3.35 o
   6  10   2        5.27        5.36      2.83 o
   7  10   2        8.53        9.48      2.95 o
   8  10   2       66.87       64.68      6.04 o
   9  10   2        0.02        0.70      4.79 o
  10  10   2        5.15        0.00      1.65 o
  -9  11   2        0.29        0.33      9.14 o
  -8  11   2        9.51       12.04     12.23 o
  -7  11   2        1.45       -8.09      8.09 o
  -6  11   2        3.75        4.77      3.32 o
  -5  11   2       13.25       12.41      2.63 o
  -4  11   2        8.62        5.29      2.66 o
  -3  11   2        0.37        0.66      1.98 o
  -2  11   2        1.62        6.28      2.84 o
  -1  11   2        6.58        6.74      2.46 o
   0  11   2        0.84       -2.49      2.49 o
   1  11   2       30.43       37.59      3.16 o
   2  11   2       27.53       23.48      2.49 o
   3  11   2        0.12       -1.31      2.48 o
   4  11   2        7.28        4.06      6.34 o
   5  11   2        9.52       13.77      2.97 o
   6  11   2        5.62        1.89      3.96 o
   7  11   2       17.42       27.08      8.29 o
   8  11   2       16.22       17.28      5.44 o
   9  11   2        2.43        0.17     14.21 o
  -8  12   2       14.03        0.33      9.81 o
  -7  12   2        1.97        4.61      7.57 o
  -6  12   2        1.01        6.10     11.23 o
  -5  12   2        1.01        8.06      7.45 o
  -4  12   2        3.76       -0.50      3.49 o
  -3  12   2       53.29       47.83      4.08 o
  -2  12   2       11.52       16.82      4.11 o
  -1  12   2        5.28       10.08      3.11 o
   0  12   2       22.01       15.98      3.19 o
   1  12   2        5.23        4.77      3.49 o
   2  12   2       28.14       23.23      2.97 o
   3  12   2        0.24        0.97      3.45 o
   4  12   2       13.25       19.21      4.28 o
   5  12   2        0.33        3.17      7.76 o
   6  12   2       25.47       23.63      5.82 o
   7  12   2        7.82       14.09      8.77 o
   8  12   2        1.76       23.99     14.85 o
  -6  13   2       16.19       13.51     10.21 o
  -5  13   2        3.46      -12.93     12.93 o
  -4  13   2        0.60       -7.57      7.91 o
  -3  13   2        0.21        6.94      8.39 o
  -2  13   2        0.05        0.33      4.97 o
  -1  13   2       22.89       24.62      4.97 o
   0  13   2       17.96       23.72      5.39 o
   1  13   2        0.30       -2.63      4.46 o
   2  13   2        0.01       -2.63      4.79 o
   3  13   2        0.86       -3.82      6.13 o
   4  13   2        2.67        4.77      5.10 o
   5  13   2        2.15        6.28      4.64 o
   6  13   2        0.01        4.61      9.88 o
  -4  14   2       10.01       28.45     10.42 o
  -3  14   2        0.77      -11.28     11.28 o
  -2  14   2       17.07       17.88      7.83 o
  -1  14   2       12.73        4.44      6.44 o
   0  14   2        0.59        6.74     10.89 o
   1  14   2        0.14        5.12      5.12 o
   2  14   2        3.25       -1.82      6.11 o
   3  14   2        0.02        0.33      6.31 o
   4  14   2        2.03        0.66     12.01 o
 -14   1   3        3.11        9.34      5.62 o
 -13   1   3        4.38        8.90      5.73 o
 -12   1   3       26.31       28.03      5.26 o
 -11   1   3       43.62       47.61      6.41 o
 -10   1   3       15.63       13.81      4.96 o
  -9   1   3      202.34      214.70      6.80 o
  -8   1   3       43.87       44.33      2.59 o
  -7   1   3       53.45       52.61      2.17 o
  -6   1   3      141.70      138.04      3.52 o
  -5   1   3      128.96      131.38      3.10 o
  -4   1   3       24.64       30.56      1.20 o
  -3   1   3      620.14      632.74     13.73 o
  -2   1   3     3260.38     3281.74     55.73 o
  -1   1   3       79.13       66.49      2.00 o
   0   1   3     3072.45     1664.60    182.23 o
   1   1   3     9386.34     9735.62    323.70 o
   2   1   3      396.77      347.82      6.82 o
   3   1   3     2749.43     2711.91     51.77 o
   4   1   3       52.71       63.16      2.09 o
   5   1   3       84.86       73.18      2.41 o
   6   1   3        1.14        0.14      1.70 o
   7   1   3      140.89      154.10      4.74 o
   8   1   3       50.47       46.09      2.72 o
   9   1   3      126.04      133.69      4.94 o
  10   1   3       21.04       20.98      4.12 o
  11   1   3       12.97       17.96      6.06 o
  12   1   3        0.02        1.79      4.78 o
  13   1   3        0.01        6.24      7.43 o
  14   1   3        1.47       14.76      7.08 o
 -14   2   3        0.01       -7.29      7.51 o
 -13   2   3        2.82        3.39      5.61 o
 -12   2   3       30.50       19.99      8.83 o
 -11   2   3        0.26       -3.26      3.26 o
 -10   2   3      104.28      105.24      6.45 o
  -9   2   3      219.09      199.28      6.14 o
  -8   2   3        8.53        7.80      1.83 o
  -7   2   3      501.68      488.02     11.11 o
  -6   2   3        1.89        2.16      2.06 o
  -5   2   3      184.56      218.30      4.70 o
  -4   2   3       29.50       41.00      1.45 o
  -3   2   3      298.38      246.05      4.86 o
  -2   2   3     1082.41     1012.98     36.61 o
  -1   2   3     5363.78     5758.72    156.54 o
   0   2   3      502.71      496.75      9.77 o
   1   2   3     4331.70     4657.61     91.13 o
   2   2   3     2072.91     1854.27     42.03 o
   3   2   3      344.22      345.50      7.12 o
   4   2   3      151.84      125.32      3.03 o
   5   2   3       94.74       92.24      2.71 o
   6   2   3       21.06       22.34      2.20 o
   7   2   3      368.02      377.71      9.76 o
   8   2   3        4.19        2.82      2.27 o
   9   2   3        4.19        0.37      2.40 o
  10   2   3       15.03       17.11      3.15 o
  11   2   3       64.13       71.10      6.72 o
  12   2   3        0.35        3.87      4.14 o
  13   2   3       10.56       18.98     10.28 o
  14   2   3        0.37       -2.88      9.93 o
 -14   3   3        1.35       -3.28      7.24 o
 -13   3   3       10.97       13.92      5.58 o
 -12   3   3        4.53        2.08      5.24 o
 -11   3   3        0.22        1.19      3.78 o
 -10   3   3       13.58       12.11      3.37 o
  -9   3   3      103.02       95.93      4.01 o
  -8   3   3       56.68       54.49      2.68 o
  -7   3   3        2.56        0.14      1.28 o
  -6   3   3     1087.96     1159.06     23.58 o
  -5   3   3     2605.38     2692.61     49.96 o
  -4   3   3      254.77      273.28      5.40 o
  -3   3   3     1089.10      931.91     16.71 o
  -2   3   3     2679.67     2481.51     69.75 o
  -1   3   3      160.70      163.31      3.76 o
   0   3   3      249.21      228.90      5.04 o
   1   3   3       67.57       58.10      1.73 o
   2   3   3       55.28       56.21      1.93 o
   3   3   3     1296.48     1353.63     24.24 o
   4   3   3      644.74      695.37     16.39 o
   5   3   3       99.73       78.24      2.81 o
   6   3   3      379.08      379.03      8.33 o
   7   3   3        1.51       -0.36      1.89 o
   8   3   3        9.94        8.06      2.27 o
   9   3   3       22.80       27.21      5.11 o
  10   3   3       29.06       30.58      3.85 o
  11   3   3       12.36       14.40      4.91 o
  12   3   3        7.54        8.63      5.97 o
  13   3   3        0.62        8.08      5.87 o
  14   3   3        2.35       16.37      8.31 o
 -13   4   3        9.41       11.09      5.88 o
 -12   4   3        5.05        9.74      4.08 o
 -11   4   3       10.16        8.21      3.91 o
 -10   4   3        4.60        4.40      3.95 o
  -9   4   3       17.02       20.61      2.38 o
  -8   4   3      113.74      106.42      3.66 o
  -7   4   3      117.53      133.25      3.98 o
  -6   4   3      101.03       85.62      2.53 o
  -5   4   3      337.14      372.04      7.04 o
  -4   4   3     2485.65     2595.32     49.91 o
  -3   4   3      188.60      213.94      4.64 o
  -2   4   3     1494.66     1462.35     33.86 o
  -1   4   3      244.64      288.84      6.48 o
   0   4   3      158.54      180.97      3.67 o
   1   4   3        0.02       -0.86      0.88 o
   2   4   3      146.50      179.28      4.12 o
   3   4   3      289.20      289.08      5.86 o
   4   4   3      326.77      362.89      8.15 o
   5   4   3      364.93      394.89      8.24 o
   6   4   3       92.29       81.69      2.94 o
   7   4   3        2.08        1.57      2.73 o
   8   4   3       84.83       89.14      4.03 o
   9   4   3       23.94       24.66      3.08 o
  10   4   3       27.28       29.15      4.60 o
  11   4   3        2.86        9.71      4.58 o
  12   4   3        0.75        1.91      4.85 o
  13   4   3        1.33       19.67      7.57 o
 -13   5   3        1.65        0.09      4.41 o
 -12   5   3        0.02        7.14      5.02 o
 -11   5   3        0.42       -2.72      3.40 o
 -10   5   3        6.96        1.26      3.11 o
  -9   5   3       32.56       28.48      2.75 o
  -8   5   3       18.00       18.70      1.95 o
  -7   5   3        2.85        1.91      1.46 o
  -6   5   3       48.53       42.59      1.95 o
  -5   5   3        7.46        7.99      1.10 o
  -4   5   3      180.07      188.74      3.99 o
  -3   5   3       90.98      123.35      3.15 o
  -2   5   3       28.98       35.90      1.39 o
  -1   5   3      216.20      240.68      5.84 o
   0   5   3      548.13      514.97      9.94 o
   1   5   3        9.91        6.12      1.25 o
   2   5   3        2.55       -0.79      1.23 o
   3   5   3      512.73      503.37     11.21 o
   4   5   3      244.30      219.54      5.37 o
   5   5   3       43.74       56.99      2.53 o
   6   5   3      197.57      186.55      4.98 o
   7   5   3        1.33        2.90      2.13 o
   8   5   3       17.14       16.88      2.86 o
   9   5   3       26.53       22.44      3.49 o
  10   5   3       11.34        8.72      4.09 o
  11   5   3        0.66        1.08      4.46 o
  12   5   3        0.10        0.60      5.78 o
  13   5   3        0.59       -1.31      6.09 o
 -13   6   3       27.10       34.35     14.16 o
 -12   6   3       15.86       22.40     12.08 o
 -11   6   3        6.80        7.40      6.01 o
 -10   6   3        0.06        1.26      2.42 o
  -9   6   3       23.05       25.84      2.51 o
  -8   6   3        9.66        7.42      1.78 o
  -7   6   3      403.52      418.53     12.37 o
  -6   6   3      159.73      146.05      3.95 o
  -5   6   3       88.55       95.02      2.66 o
  -4   6   3      242.42      219.32      5.19 o
  -3   6   3       11.12       15.07      1.19 o
  -2   6   3      854.23      914.23     20.32 o
  -1   6   3        6.00        6.61      0.99 o
   0   6   3       47.11       39.50      1.74 o
   1   6   3        8.26        9.34      1.40 o
   2   6   3     1055.06     1064.59     21.88 o
   3   6   3      243.16      272.76      6.29 o
   4   6   3      544.62      586.87     12.27 o
   5   6   3        6.68        5.53      1.81 o
   6   6   3        0.51       -1.19      7.42 o
   7   6   3       78.32       87.43      5.78 o
   8   6   3      208.66      205.69     17.86 o
   9   6   3       27.93       37.23      3.58 o
  10   6   3       41.05       37.22      4.62 o
  11   6   3        3.96        0.45      4.06 o
  12   6   3        0.96        1.34      5.68 o
  13   6   3        6.53        5.57      6.29 o
 -12   7   3        0.05        7.28     10.75 o
 -11   7   3        0.01       -3.14      8.76 o
 -10   7   3        0.48        0.86      8.17 o
  -9   7   3       22.39       28.96      2.88 o
  -8   7   3        8.27        1.37      2.17 o
  -7   7   3        1.16       -1.44      1.81 o
  -6   7   3       32.55       30.43      1.80 o
  -5   7   3       70.42       64.83      4.50 o
  -4   7   3       16.40       16.61      1.16 o
  -3   7   3      184.43      161.59      5.23 o
  -2   7   3      520.38      532.01     11.90 o
  -1   7   3      147.33      170.84      4.37 o
   0   7   3      165.33      183.47      4.02 o
   1   7   3        6.74        5.67      1.41 o
   2   7   3       24.98       21.74      2.62 o
   3   7   3       34.16       33.92      3.21 o
   4   7   3      288.99      277.54      7.11 o
   5   7   3        6.78        0.35      1.98 o
   6   7   3      114.69      127.34      4.50 o
   7   7   3       40.63       38.23      9.00 o
   8   7   3        0.53        3.96      2.82 o
   9   7   3       41.47       41.56      4.20 o
  10   7   3       13.10        8.83     10.84 o
  11   7   3        6.83        0.28      4.36 o
  12   7   3        0.56       -3.18      5.76 o
 -12   8   3        7.57      -10.08     16.16 o
 -11   8   3        4.60        7.93      9.76 o
 -10   8   3       12.49       27.23      8.31 o
  -9   8   3        0.40        3.51      2.96 o
  -8   8   3        0.12        0.24      1.52 o
  -7   8   3        1.62        0.62      1.70 o
  -6   8   3       12.83        9.45      1.68 o
  -5   8   3       64.03       61.28      2.53 o
  -4   8   3        1.76        2.97      1.32 o
  -3   8   3        6.81        7.93      1.31 o
  -2   8   3        0.03       -0.50      1.32 o
  -1   8   3      178.20      181.09      5.54 o
   0   8   3        0.05        0.97      1.47 o
   1   8   3      175.56      176.46      4.78 o
   2   8   3       76.35       65.15      2.55 o
   3   8   3       70.70       75.71      3.24 o
   4   8   3       36.01       36.90      2.51 o
   5   8   3       97.00       91.40      3.88 o
   6   8   3        0.57        3.29      2.72 o
   7   8   3       66.89       60.36      3.93 o
   8   8   3        0.99       -1.98      6.18 o
   9   8   3       42.98       47.77      5.50 o
  10   8   3        0.22        7.14      4.66 o
  11   8   3        0.01        9.48      5.72 o
 -11   9   3        0.97       12.85     14.57 o
 -10   9   3        1.85        2.00      8.61 o
  -9   9   3        3.68        0.17      7.68 o
  -8   9   3        6.50        5.67      6.12 o
  -7   9   3       24.92       20.13      2.20 o
  -6   9   3       22.93       15.88      3.59 o
  -5   9   3        1.41        0.83      2.33 o
  -4   9   3       46.82       36.36      2.16 o
  -3   9   3       26.37       18.32      1.87 o
  -2   9   3       26.23       21.78      1.80 o
  -1   9   3       34.10       28.74      1.93 o
   0   9   3       19.47       16.39      2.18 o
   1   9   3       40.62       40.50      2.40 o
   2   9   3       29.21       24.43      2.43 o
   3   9   3       14.71       16.09      2.30 o
   4   9   3        1.06        2.69      1.79 o
   5   9   3       16.23        9.20      2.41 o
   6   9   3        6.22        5.40      3.32 o
   7   9   3       41.30       33.88      5.03 o
   8   9   3        4.48        7.88      3.58 o
   9   9   3        3.75        3.54      4.28 o
  10   9   3        1.30        1.40      5.63 o
  11   9   3        0.14        1.34      7.01 o
 -10  10   3        5.32        8.89     10.04 o
  -9  10   3       13.65       23.61      8.74 o
  -8  10   3        6.29       -4.61      8.06 o
  -7  10   3        0.16       -3.96      5.95 o
  -6  10   3       67.13       77.10      4.51 o
  -5  10   3      104.47       85.23      4.27 o
  -4  10   3        5.04        7.57      1.62 o
  -3  10   3       59.65       55.40      3.06 o
  -2  10   3       64.71       67.70      3.39 o
  -1  10   3       11.11        9.91      1.95 o
   0  10   3       16.90       18.21      2.63 o
   1  10   3      210.40      229.68      6.64 o
   2  10   3       31.87       34.27      2.59 o
   3  10   3       64.40       68.89      4.32 o
   4  10   3        3.59       14.13      2.97 o
   5  10   3        2.06        3.60      3.14 o
   6  10   3        4.98        2.01      3.79 o
   7  10   3       71.50       65.60      4.73 o
   8  10   3        0.85        1.77      6.03 o
   9  10   3       27.74       35.36      6.05 o
  10  10   3        0.30        0.49      6.61 o
  -9  11   3        4.07       -0.66      9.22 o
  -7  11   3        2.61       14.37     12.09 o
  -6  11   3       10.55       12.23     10.06 o
  -5  11   3       44.84       44.17      3.75 o
  -4  11   3       50.83       41.32      2.64 o
  -3  11   3        0.17        1.17      2.33 o
  -2  11   3        9.87        6.94      2.16 o
  -1  11   3      174.62      168.43      6.68 o
   0  11   3      134.48      129.82      5.57 o
   1  11   3       39.27       43.82      3.06 o
   2  11   3        9.65        7.29      2.99 o
   3  11   3       28.58       29.20      2.49 o
   4  11   3       21.16       20.31      3.40 o
   5  11   3        7.34        6.45      3.38 o
   6  11   3       21.14       30.45      4.73 o
   7  11   3        3.68        3.80      5.54 o
   8  11   3       10.93        9.31      4.86 o
   9  11   3        0.41       -2.63     10.19 o
  -8  12   3       15.32       20.47     11.75 o
  -7  12   3        6.30        9.75      9.71 o
  -6  12   3        0.74        1.49      8.94 o
  -5  12   3        1.36       -6.10      9.71 o
  -4  12   3       31.97       40.00      9.75 o
  -3  12   3      126.77      124.02      6.88 o
  -2  12   3       87.83      100.06      6.94 o
  -1  12   3       27.83       23.99      4.79 o
   0  12   3        3.13        5.96      2.96 o
   1  12   3       11.89        3.82      2.81 o
   2  12   3       16.32       13.51      4.44 o
   3  12   3        4.35        5.60      5.10 o
   4  12   3       39.05       61.88      5.90 o
   5  12   3        0.69       -3.63      4.30 o
   6  12   3        7.22       10.83      4.78 o
   7  12   3        2.28        3.81      6.25 o
   8  12   3        0.00       -5.12     12.21 o
  -6  13   3        0.13       -6.10     10.09 o
  -5  13   3        0.68        2.46     11.84 o
  -4  13   3       17.26        0.97     10.69 o
  -3  13   3       32.05       34.96      8.06 o
  -2  13   3        0.30        3.62      7.58 o
  -1  13   3        4.12        8.59      7.45 o
   0  13   3       34.56       34.67      5.30 o
   1  13   3       32.96       18.54      5.65 o
   2  13   3        5.57        9.91      4.46 o
   3  13   3        2.14       -0.17      5.35 o
   4  13   3       12.07       17.88      6.74 o
   5  13   3        1.84        6.10      7.73 o
   6  13   3        0.15       -9.38      9.38 o
  -4  14   3       18.70        7.78     11.40 o
  -3  14   3        0.01        0.00      1.65 o
  -2  14   3        2.66       14.57     12.08 o
  -1  14   3       10.69        7.57      8.41 o
   0  14   3       16.46        7.29      8.26 o
   1  14   3       13.22       20.01     10.69 o
   2  14   3       16.88       26.96      6.94 o
   3  14   3        0.07       -5.60      7.60 o
 -14   0   4        4.87        6.94      8.94 o
 -13   0   4        5.57       24.99      9.25 o
 -12   0   4        0.20        1.82      4.79 o
 -11   0   4        0.89        0.66      3.62 o
 -10   0   4      380.25      422.77     14.29 o
  -9   0   4      402.52      430.97     14.98 o
  -8   0   4      492.94      527.39     18.35 o
  -7   0   4     1307.19     1436.74     40.26 o
  -6   0   4      179.93      146.96      5.93 o
  -5   0   4      816.50      727.42     20.93 o
  -4   0   4      907.50      830.07     21.65 o
  -3   0   4     5057.43     5365.36    116.87 o
  -2   0   4     2415.36     2314.56     61.18 o
   0   0   4      460.86      398.02     10.84 o
   1   0   4     4593.92     4727.31    127.63 o
   2   0   4      475.81      543.45     14.46 o
   3   0   4     3378.69     3741.13     97.55 o
   4   0   4        3.14        3.62      1.67 o
   5   0   4      224.54      223.43      7.31 o
   6   0   4       51.36       34.37      3.32 o
   7   0   4      119.53      124.07      6.30 o
   8   0   4        5.03        5.12      3.78 o
   9   0   4      173.41      155.69      9.32 o
  10   0   4       40.64       52.57      8.39 o
  11   0   4       31.52       18.99      7.95 o
  12   0   4        0.36        8.29      6.81 o
  13   0   4       97.36       98.77     11.51 o
  14   0   4        3.83       -6.10     15.48 o
 -14   1   4        0.21       -5.46      6.86 o
 -13   1   4        2.60        4.83      6.02 o
 -12   1   4        0.09       -1.32      5.12 o
 -11   1   4        4.73       10.63      2.84 o
 -10   1   4        0.00        3.47      2.31 o
  -9   1   4       49.06       50.59      6.24 o
  -8   1   4        5.58        2.01      1.78 o
  -7   1   4       97.32      100.66      3.01 o
  -6   1   4      639.09      660.31     13.70 o
  -5   1   4      109.17       80.32      3.34 o
  -4   1   4       25.21       16.45      1.13 o
  -3   1   4     1397.38     1337.41     35.55 o
  -2   1   4     1121.82     1192.12     26.77 o
  -1   1   4     1396.38     1388.97     30.29 o
   1   1   4       45.26       50.54      1.54 o
   2   1   4      308.32      377.51      8.52 o
   3   1   4      410.97      376.70      8.03 o
   4   1   4       31.39       30.48      1.56 o
   5   1   4       43.64       57.62      2.11 o
   6   1   4       40.36       33.50      2.18 o
   7   1   4        7.90        8.82      2.21 o
   8   1   4        3.88        2.10      2.17 o
   9   1   4       54.73       66.36      4.06 o
  10   1   4       28.69       26.28      4.84 o
  11   1   4       27.09       33.47      5.46 o
  12   1   4        2.12        2.37      4.70 o
  13   1   4        0.93        5.98      6.72 o
  14   1   4        0.07        2.96      7.34 o
 -14   2   4       12.42       13.48      7.58 o
 -13   2   4       18.78       16.88      5.94 o
 -12   2   4        0.10       -3.13      6.10 o
 -11   2   4       62.33       53.05      4.26 o
 -10   2   4        0.11        0.11      2.54 o
  -9   2   4        2.51        0.71      2.10 o
  -8   2   4        8.17        6.12      1.82 o
  -7   2   4       15.88       20.43      1.87 o
  -6   2   4       37.86       42.55      1.77 o
  -5   2   4      834.27      818.77     15.95 o
  -4   2   4      450.15      384.91      8.05 o
  -3   2   4       43.07       44.91      1.32 o
  -2   2   4      792.54      686.57     18.40 o
  -1   2   4     1660.57     1671.55     34.49 o
   0   2   4      321.95      252.87      5.20 o
   1   2   4     8467.01     9582.45    247.96 o
   2   2   4       20.90       17.71      1.62 o
   3   2   4       75.20       78.67      2.33 o
   4   2   4        0.48        2.34      1.48 o
   5   2   4        0.98        2.79      1.68 o
   6   2   4       11.08       12.37      1.77 o
   7   2   4       69.92       71.28      3.43 o
   8   2   4        7.20       10.28      5.06 o
   9   2   4       34.59       36.68      3.19 o
  10   2   4       18.93       24.88      5.13 o
  11   2   4       19.61       24.82      5.78 o
  12   2   4        1.84       -0.21      5.69 o
  13   2   4        0.19       -0.67      8.21 o
  14   2   4        1.19       -7.26     14.95 o
 -14   3   4        0.32        0.35      5.53 o
 -13   3   4        7.87        6.66      6.25 o
 -12   3   4        0.04        0.31      4.36 o
 -11   3   4        8.27        3.44      3.14 o
 -10   3   4        4.49        9.84      3.05 o
  -9   3   4       48.49       45.27      3.19 o
  -8   3   4       22.86       15.17      3.98 o
  -7   3   4        9.85       14.93      3.33 o
  -6   3   4      148.04      151.57      3.69 o
  -5   3   4       50.69       48.25      1.97 o
  -4   3   4      145.27      133.60      2.78 o
  -3   3   4      149.61      139.31      3.71 o
  -2   3   4      544.53      503.20     15.65 o
  -1   3   4     1319.26     1473.54     29.48 o
   0   3   4      496.15      427.13      8.87 o
   1   3   4      123.16      132.82      2.93 o
   2   3   4     1932.05     1766.48     37.52 o
   3   3   4      382.31      353.32      7.36 o
   4   3   4        3.79        0.43      1.23 o
   5   3   4      125.79      115.29      3.69 o
   6   3   4        8.80        9.20      1.93 o
   7   3   4        0.21       -1.92      1.92 o
   8   3   4       28.73       32.84      2.86 o
   9   3   4      121.60      105.85      7.76 o
  10   3   4        2.35        7.30      3.52 o
  11   3   4       22.80       17.58      4.32 o
  12   3   4        1.22        5.61      5.25 o
  13   3   4        1.16       -5.55      5.65 o
 -13   4   4       43.67       54.50      6.19 o
 -12   4   4       15.39       24.43      5.13 o
 -11   4   4       47.77       55.86      8.05 o
 -10   4   4        7.12        4.39      2.34 o
  -9   4   4        1.55        2.83      2.72 o
  -8   4   4       74.12       65.62      3.55 o
  -7   4   4      837.92      807.93     19.01 o
  -6   4   4        4.40        2.44      1.03 o
  -5   4   4      215.40      186.67      3.89 o
  -4   4   4      828.58      776.78     15.75 o
  -3   4   4      601.33      669.05     17.38 o
  -2   4   4     1150.99     1067.89     32.24 o
  -1   4   4       26.52       45.74      1.41 o
   0   4   4       33.48       46.53      1.55 o
   1   4   4       82.79       68.94      1.88 o
   2   4   4      180.37      152.60      4.94 o
   3   4   4        1.52       -1.30      1.30 o
   4   4   4     1040.34      991.23     20.98 o
   5   4   4      142.11      146.79      4.08 o
   6   4   4       70.54       61.19      3.62 o
   7   4   4      681.89      747.42     17.70 o
   8   4   4       74.63       83.55      4.07 o
   9   4   4      225.47      259.50      8.53 o
  10   4   4        2.14        6.37      4.45 o
  11   4   4        2.03       -7.27      7.27 o
  12   4   4        9.90       16.74      5.14 o
  13   4   4        6.99       15.13      6.66 o
 -13   5   4        3.98       -2.46      9.40 o
 -12   5   4        3.79        1.45      5.28 o
 -11   5   4       10.24       12.27      2.86 o
 -10   5   4        0.27        1.23      2.16 o
  -9   5   4       23.34       29.42      2.83 o
  -8   5   4        2.32        1.47      2.63 o
  -7   5   4        8.00        7.63      1.52 o
  -6   5   4       11.19        9.04      1.05 o
  -5   5   4      161.21      148.95      3.59 o
  -4   5   4     1505.68     1514.31     29.90 o
  -3   5   4      324.20      284.78      8.70 o
  -2   5   4      470.65      470.63      8.95 o
  -1   5   4        6.75        7.45      0.82 o
   0   5   4      918.90     1070.37     22.14 o
   1   5   4      206.40      189.97      4.39 o
   2   5   4      101.83       99.02      2.62 o
   3   5   4      173.76      158.42      3.87 o
   4   5   4     1030.53      986.73     20.68 o
   5   5   4       29.28       29.99      2.34 o
   6   5   4     1592.70     1805.24     40.30 o
   7   5   4       59.16       63.12      3.32 o
   8   5   4       55.94       59.91      3.73 o
   9   5   4        9.48        5.56      3.15 o
  10   5   4        0.52       -3.80      5.04 o
  11   5   4        8.82        5.98      5.64 o
  12   5   4       13.81       16.06      6.94 o
  13   5   4        0.10        9.61      6.48 o
 -13   6   4        0.48       22.98     14.42 o
 -12   6   4       15.85       37.44     10.69 o
 -11   6   4        0.46        1.95      3.45 o
 -10   6   4       23.10       20.11      3.93 o
  -9   6   4       19.86       13.10      2.66 o
  -8   6   4        6.44        4.88      1.85 o
  -7   6   4       13.58       12.35      1.52 o
  -6   6   4       34.51       30.05      1.56 o
  -5   6   4       96.89       91.50      2.64 o
  -4   6   4        8.39       10.08      0.66 o
  -3   6   4        0.40        1.65      0.66 o
  -2   6   4        2.85        2.30      0.66 o
  -1   6   4      350.78      393.20      7.44 o
   0   6   4      197.48      178.53      4.31 o
   1   6   4       23.37       21.93      1.57 o
   2   6   4      209.39      221.24      5.27 o
   3   6   4        1.92        2.50      1.46 o
   4   6   4      146.03      140.71      3.86 o
   5   6   4      252.50      260.55      7.70 o
   6   6   4      148.01      154.99      5.62 o
   7   6   4       17.55       16.84      2.26 o
   8   6   4       17.06       12.28      2.85 o
   9   6   4        1.84       -2.48      2.76 o
  10   6   4        2.59        0.91      5.47 o
  11   6   4        1.58        6.20      4.96 o
  12   6   4       11.67        9.81      6.33 o
 -12   7   4        0.27        3.29     10.21 o
 -11   7   4        2.74        9.28      7.75 o
 -10   7   4        6.71        7.34      3.04 o
  -9   7   4        8.49        7.98      2.33 o
  -8   7   4        8.81        8.53      1.79 o
  -7   7   4        6.18        6.47      1.40 o
  -6   7   4      118.56      112.76      4.13 o
  -5   7   4        4.84        4.22      0.87 o
  -4   7   4       22.51       26.70      1.59 o
  -3   7   4       19.41       20.70      1.17 o
  -2   7   4        0.15        1.49      1.01 o
  -1   7   4       10.99       14.37      1.17 o
   0   7   4      271.66      255.19      6.34 o
   1   7   4       15.06       17.10      3.08 o
   2   7   4        6.45        3.86      1.63 o
   3   7   4      298.51      311.76     10.22 o
   4   7   4      616.62      655.24     14.23 o
   5   7   4      109.12      107.01      4.04 o
   6   7   4       71.54       57.07      3.40 o
   7   7   4        3.83        1.54      2.50 o
   8   7   4       53.69       41.69      3.82 o
   9   7   4        0.91       10.80      5.39 o
  10   7   4       15.87       17.11      4.20 o
  11   7   4        0.22       -3.45      4.85 o
  12   7   4        0.16       -4.61      5.63 o
 -12   8   4       11.20       25.77     13.05 o
 -11   8   4       16.98       17.99      9.93 o
 -10   8   4       35.00       52.00      9.83 o
  -9   8   4        1.73       -1.22      5.80 o
  -8   8   4       14.54       17.07      1.87 o
  -7   8   4       23.17       27.94      2.07 o
  -6   8   4        9.48        7.77      1.51 o
  -5   8   4      151.64      135.79      3.90 o
  -4   8   4      196.36      193.06      5.36 o
  -3   8   4      187.13      182.82      4.87 o
  -2   8   4        8.82       12.85      1.29 o
  -1   8   4      103.56      100.62      3.36 o
   0   8   4       49.38       43.41      2.00 o
   1   8   4       30.22       31.87      4.17 o
   2   8   4      340.80      334.24      8.78 o
   3   8   4      343.99      395.04     11.64 o
   4   8   4      215.01      211.10     12.60 o
   5   8   4       24.10       27.92      2.49 o
   6   8   4        8.78       21.42      3.05 o
   7   8   4        1.04        4.85      2.86 o
   8   8   4        1.61        1.97      3.61 o
   9   8   4        4.33        4.03      4.73 o
  10   8   4       22.04       16.56      5.21 o
  11   8   4       16.27       22.01     14.72 o
 -11   9   4        0.11      -12.67     13.18 o
 -10   9   4       13.36       19.33      8.59 o
  -9   9   4       10.93       28.04      8.31 o
  -8   9   4        0.10        3.14      7.12 o
  -7   9   4        3.19        6.10      1.14 o
  -6   9   4       16.71       19.66      1.37 o
  -5   9   4       26.11       33.16      1.92 o
  -4   9   4        0.31       -0.66      1.82 o
  -3   9   4      281.07      288.17      8.75 o
  -2   9   4       14.86       13.05      1.49 o
  -1   9   4        9.47        6.41      1.82 o
   0   9   4      135.98      140.62      4.27 o
   1   9   4      561.91      605.54     15.01 o
   2   9   4      396.77      449.11     12.22 o
   3   9   4      165.81      165.08      4.75 o
   4   9   4       28.31       16.45      2.87 o
   5   9   4       94.27      107.94      4.91 o
   6   9   4        0.04       -0.36      4.47 o
   7   9   4       47.18       42.22      4.81 o
   8   9   4       27.01       46.47     12.06 o
   9   9   4        5.21        6.07      4.19 o
  10   9   4        8.99        1.30      9.60 o
  11   9   4        4.26       -4.86      7.99 o
 -10  10   4        0.46       -8.29     10.29 o
  -9  10   4       12.38       28.45      9.88 o
  -8  10   4        0.14       -7.80      7.80 o
  -7  10   4       19.18       16.70      8.29 o
  -6  10   4        3.09        2.46      1.34 o
  -5  10   4       24.57       24.75      1.67 o
  -4  10   4       42.88       48.19      2.15 o
  -3  10   4       29.64       31.26      2.02 o
  -2  10   4        2.04        0.50      1.49 o
  -1  10   4      165.26      166.10      5.31 o
   0  10   4      282.13      291.20      8.35 o
   1  10   4       66.90       59.44      2.50 o
   2  10   4        0.00        0.33      2.80 o
   3  10   4        2.95        3.41      2.54 o
   4  10   4        3.85        8.95      3.22 o
   5  10   4        4.35        5.91      2.73 o
   6  10   4       10.10       10.56      3.09 o
   7  10   4        1.73        0.38      7.35 o
   8  10   4        4.26        3.27      4.46 o
   9  10   4        0.07       -5.41     11.06 o
  10  10   4        0.91       -3.03      5.07 o
  -9  11   4        0.65       -2.30      9.71 o
  -8  11   4       15.23       20.35     10.21 o
  -7  11   4        0.47      -12.41     12.41 o
  -6  11   4        2.35       13.69     10.75 o
  -5  11   4       15.17        2.30      9.24 o
  -4  11   4        0.11        1.31      2.15 o
  -3  11   4        0.03       -1.67      1.67 o
  -2  11   4        0.08        0.97      1.65 o
  -1  11   4       29.79       28.60      2.48 o
   0  11   4        0.19        0.97      2.79 o
   1  11   4       10.15        2.46      2.63 o
   2  11   4       20.42       21.33      2.59 o
   3  11   4       50.08       41.20      4.79 o
   4  11   4       30.93       44.18      4.53 o
   5  11   4       12.36       10.89      4.05 o
   6  11   4        8.53       10.10      4.41 o
   7  11   4        0.18       -2.72      5.66 o
   8  11   4        5.43       12.41      7.48 o
   9  11   4        6.20       21.53     14.67 o
  -8  12   4        1.25       -1.31      9.70 o
  -7  12   4        2.07       -1.49      8.76 o
  -6  12   4        0.14       -3.47      8.42 o
  -5  12   4        1.43       -1.65      8.42 o
  -4  12   4        0.45       -6.10      7.10 o
  -3  12   4       28.06       31.13     10.05 o
  -2  12   4      171.51      170.76      9.41 o
  -1  12   4       10.58       11.43      4.43 o
   0  12   4       30.52       38.23      4.30 o
   1  12   4        0.25       -2.97      2.97 o
   2  12   4        9.32        9.60      3.34 o
   3  12   4        9.68        5.12      3.96 o
   4  12   4       25.80       30.25      5.37 o
   5  12   4       13.28       16.56      5.31 o
   6  12   4        0.88       -4.78      4.78 o
   7  12   4        1.82       -5.59      5.70 o
  -6  13   4        2.78        0.50      9.96 o
  -5  13   4       15.51       11.43      8.95 o
  -4  13   4        6.60       27.09     11.23 o
  -3  13   4        6.84        3.62     11.55 o
  -2  13   4        0.00        0.50      6.79 o
  -1  13   4        0.63       12.41      6.43 o
   0  13   4       40.30       43.82      5.78 o
   1  13   4        1.49       -1.31      3.95 o
   2  13   4        3.88        2.15      4.79 o
   3  13   4        0.66        0.33      4.49 o
   4  13   4        2.17       -1.17      4.81 o
   5  13   4        1.64       -0.82      5.85 o
   6  13   4       28.64       29.28     10.01 o
  -3  14   4        5.96       15.36     10.28 o
  -2  14   4        6.88       -5.60      8.26 o
  -1  14   4        8.01       15.88     12.90 o
   0  14   4        8.68        4.61      8.89 o
   1  14   4       12.04        3.96      8.10 o
   2  14   4        1.78        6.74     11.35 o
   3  14   4        0.55       -5.47      5.47 o
 -14   1   5        5.76        1.10      6.69 o
 -13   1   5       25.20       19.72      6.15 o
 -12   1   5        8.31        4.36      6.68 o
 -11   1   5       26.21       25.00      3.67 o
 -10   1   5      114.65       89.02      3.83 o
  -9   1   5       23.46       25.22      2.32 o
  -8   1   5      455.90      422.71     10.03 o
  -7   1   5      342.41      328.67      7.57 o
  -6   1   5      279.21      251.45      5.34 o
  -5   1   5       35.53       42.19      1.64 o
  -4   1   5      127.70      160.88      3.29 o
  -3   1   5      285.68      321.17      6.86 o
  -2   1   5        8.05        5.85      1.80 o
  -1   1   5      103.23       75.72      1.81 o
   0   1   5        3.08        1.67      3.30 o
   1   1   5        0.04        3.07      2.48 o
   2   1   5     1470.48     1270.83     23.65 o
   3   1   5      219.41      214.99      4.27 o
   4   1   5      180.80      209.11      4.60 o
   5   1   5      187.62      226.69      5.58 o
   6   1   5      121.57      130.96      7.04 o
   7   1   5        9.66       10.99      1.99 o
   8   1   5       37.51       39.78      2.95 o
   9   1   5       58.23       50.20      5.03 o
  10   1   5       55.27       54.36      5.80 o
  11   1   5       87.15      107.55     15.30 o
  12   1   5        4.20        3.35      5.28 o
  13   1   5        9.28       19.86      7.24 o
  14   1   5        3.14       19.66      9.91 o
 -14   2   5        1.78        4.47      6.47 o
 -13   2   5       45.07       48.08      5.96 o
 -12   2   5        0.62       -3.22      8.10 o
 -11   2   5      137.77      135.87      6.76 o
 -10   2   5       51.73       54.13      3.45 o
  -9   2   5        0.99        0.30      2.16 o
  -8   2   5      522.93      542.44     13.08 o
  -7   2   5     1396.05     1476.88     30.33 o
  -6   2   5      535.52      497.16     15.27 o
  -5   2   5     2172.03     2203.02     41.49 o
  -4   2   5       10.78       17.99      1.16 o
  -3   2   5      650.56      595.98     12.12 o
  -2   2   5     1995.44     2073.82     39.92 o
  -1   2   5     3609.67     3724.80     78.25 o
   0   2   5     5070.46     5538.67    103.17 o
   1   2   5      121.35       90.30      2.23 o
   2   2   5      211.70      216.82      4.53 o
   3   2   5      256.23      184.46      3.86 o
   4   2   5        5.90        1.65      1.22 o
   5   2   5       39.93       33.18      3.17 o
   6   2   5      125.59      109.92      3.77 o
   7   2   5       14.72       16.21      2.21 o
   8   2   5        2.29       -1.24      2.56 o
   9   2   5      252.46      265.49     16.95 o
  10   2   5       19.51       23.85      5.09 o
  11   2   5       73.77       82.92     13.21 o
  12   2   5        0.21       -4.67      4.67 o
  13   2   5       12.51        7.79      6.82 o
 -14   3   5        0.04      -14.32     14.32 o
 -13   3   5        1.62       -2.49      5.49 o
 -12   3   5        0.02       -3.23      3.71 o
 -11   3   5       97.46      106.82      5.89 o
 -10   3   5       69.14       70.15      4.04 o
  -9   3   5       72.40       77.54      3.48 o
  -8   3   5      107.16       99.25      3.42 o
  -7   3   5        3.53        0.40      2.97 o
  -6   3   5       57.73       37.97      1.67 o
  -5   3   5      762.18      766.31     18.56 o
  -4   3   5      628.02      588.68     12.35 o
  -3   3   5      757.39      718.08     19.40 o
  -2   3   5       43.99       53.33      2.04 o
  -1   3   5       41.04       64.18      1.53 o
   0   3   5      323.67      316.80      6.49 o
   1   3   5       76.99       76.49      1.98 o
   2   3   5     2690.46     2897.80     56.48 o
   3   3   5      554.53      642.97     14.77 o
   4   3   5      160.02      180.99      4.16 o
   5   3   5      632.38      602.83     12.07 o
   6   3   5      295.20      292.87      7.59 o
   7   3   5        4.03        1.49      2.10 o
   8   3   5      676.80      772.77     19.00 o
   9   3   5        0.64       -3.03      3.03 o
  10   3   5        7.11        8.35      5.09 o
  11   3   5       21.80       24.43      6.77 o
  12   3   5        2.84        6.29      5.06 o
  13   3   5        0.44       -2.84      7.43 o
 -13   4   5        0.30       -8.23      8.23 o
 -12   4   5        0.24        1.56      3.42 o
 -11   4   5        5.62        3.82      2.77 o
 -10   4   5        5.92       12.67      2.48 o
  -9   4   5       18.07       13.97      2.06 o
  -8   4   5        1.77        0.62      1.46 o
  -7   4   5       88.33       82.47      3.74 o
  -6   4   5       13.33       13.24      2.27 o
  -5   4   5        0.81        0.83      0.71 o
  -4   4   5      799.80      807.58     22.76 o
  -3   4   5      328.49      321.67     10.62 o
  -2   4   5        1.57        0.23      2.10 o
  -1   4   5      322.55      325.07      6.57 o
   0   4   5      183.67      177.70      4.11 o
   1   4   5     2803.54     3028.27     58.60 o
   2   4   5     1324.13     1369.17     26.83 o
   3   4   5       17.59        8.87      3.24 o
   4   4   5      133.87      137.02      3.94 o
   5   4   5        8.74        7.29      1.94 o
   6   4   5        0.25       -1.80      1.80 o
   7   4   5       88.79       84.66      3.91 o
   8   4   5        2.86        1.12      4.55 o
   9   4   5       30.30       28.34      5.62 o
  10   4   5       19.26       19.99      5.84 o
  11   4   5        4.01       10.39      5.62 o
  12   4   5        0.03        4.77      8.73 o
  13   4   5        0.22       -6.55      6.55 o
 -13   5   5        8.86       14.57      9.61 o
 -12   5   5        6.09        4.61      8.39 o
 -11   5   5        3.44       11.75      3.56 o
 -10   5   5        0.11        1.74      2.47 o
  -9   5   5       30.55       27.13      4.70 o
  -8   5   5      118.61      124.50      3.84 o
  -7   5   5        9.30       11.04      1.26 o
  -6   5   5        5.71        7.13      0.98 o
  -5   5   5      291.86      311.00      6.72 o
  -4   5   5       65.10       53.71      3.59 o
  -3   5   5       28.40       31.99      3.49 o
  -2   5   5      107.73      152.47      6.04 o
  -1   5   5       44.42       54.63      1.62 o
   0   5   5     2406.17     2544.76     52.13 o
   1   5   5      140.73      145.29      3.61 o
   2   5   5      353.74      327.60      6.57 o
   3   5   5       24.70       21.69      1.75 o
   4   5   5        0.78       -1.70      1.70 o
   5   5   5      182.49      179.82      4.86 o
   6   5   5     1224.15     1328.53     31.48 o
   7   5   5      164.67      154.89      4.98 o
   8   5   5        7.30        5.81      3.38 o
   9   5   5       33.36       30.90      4.48 o
  10   5   5        1.49       -2.55      7.34 o
  11   5   5        1.80        2.61      4.92 o
  12   5   5        5.90       12.57      7.78 o
  13   5   5        0.09       -1.67      7.62 o
 -13   6   5        0.37      -14.50     14.50 o
 -12   6   5        0.22        8.29     13.91 o
 -11   6   5       25.30       44.51     11.48 o
 -10   6   5       23.99       23.06      3.92 o
  -9   6   5        6.48        2.78      1.98 o
  -8   6   5       25.36       25.80      1.80 o
  -7   6   5        8.56        9.05      1.24 o
  -6   6   5       35.50       28.35      1.43 o
  -5   6   5      253.73      236.94      9.51 o
  -4   6   5       76.73       96.51      5.56 o
  -3   6   5       18.34       27.23      2.83 o
  -2   6   5     1813.88     1892.67     62.21 o
  -1   6   5       76.67       86.78      3.31 o
   0   6   5       47.06       47.14      1.75 o
   1   6   5      885.27      929.14     19.96 o
   2   6   5       58.76       46.24      4.96 o
   3   6   5        3.03        2.22      1.81 o
   4   6   5      756.19      769.85     16.41 o
   5   6   5      734.16      814.84     18.75 o
   6   6   5       25.04       28.74      2.53 o
   7   6   5        0.04        1.13      2.28 o
   8   6   5       25.48       20.73      3.39 o
   9   6   5       77.33       84.13      6.85 o
  10   6   5        0.35        0.63      4.39 o
  11   6   5        4.83        5.78      5.34 o
  12   6   5        0.40        2.13      6.70 o
 -12   7   5       24.32       28.86     10.08 o
 -11   7   5       13.12       15.98      9.76 o
 -10   7   5        0.78        5.12      7.91 o
  -9   7   5       10.38       10.23      1.76 o
  -8   7   5       10.22       13.37      1.40 o
  -7   7   5       38.65       36.44      1.52 o
  -6   7   5        5.14        8.44      5.45 o
  -5   7   5       88.35      107.95      6.42 o
  -4   7   5      172.12      183.85      9.07 o
  -3   7   5      395.56      407.40     13.52 o
  -2   7   5      110.17      106.65      2.93 o
  -1   7   5      300.56      311.58      7.08 o
   0   7   5       47.72       37.98      1.87 o
   1   7   5       13.08       12.94      1.55 o
   2   7   5      342.31      380.69      9.29 o
   3   7   5     1292.88     1389.23     30.68 o
   4   7   5      937.90     1071.61     27.20 o
   5   7   5      190.54      188.85      6.02 o
   6   7   5      355.77      338.71     10.05 o
   7   7   5      140.88      149.92      5.65 o
   8   7   5        1.96       -1.32      3.55 o
   9   7   5       32.37       32.73      4.94 o
  10   7   5       17.61       24.46      6.65 o
  11   7   5        0.45       -5.76      6.94 o
  12   7   5       12.33       13.08      7.57 o
 -11   8   5        7.14       -0.50      8.95 o
 -10   8   5       13.99       22.73      9.07 o
  -9   8   5        3.12        8.59      7.62 o
  -8   8   5        5.88        1.49      1.16 o
  -7   8   5        0.15       -5.58      5.58 o
  -6   8   5        0.30       -2.46      5.43 o
  -5   8   5       67.12       63.95      5.55 o
  -4   8   5        4.72        8.74      3.65 o
  -3   8   5      117.67      127.50      7.56 o
  -2   8   5      113.20      104.26      2.89 o
  -1   8   5        0.02        0.66      1.31 o
   0   8   5        6.72        4.22      1.55 o
   1   8   5      232.85      233.85      6.26 o
   2   8   5      176.54      176.06      5.63 o
   3   8   5      575.65      613.46     16.81 o
   4   8   5      106.35       95.79      3.87 o
   5   8   5       30.79       31.62      8.82 o
   6   8   5       37.39       40.76      3.26 o
   7   8   5        0.58       -0.68      3.18 o
   8   8   5       10.40       10.83      4.77 o
   9   8   5       14.35       18.31      4.30 o
  10   8   5        0.76       -3.01      4.42 o
  11   8   5        6.65        9.84      7.61 o
 -11   9   5        0.04       -1.17      9.47 o
 -10   9   5        0.00       -7.78      8.97 o
  -9   9   5        2.79       -7.73      7.73 o
  -8   9   5        7.45        4.28     10.90 o
  -7   9   5        8.12        4.13      9.40 o
  -6   9   5        8.90       12.67      6.77 o
  -5   9   5       15.08       14.37      6.82 o
  -4   9   5        2.43       14.09      8.29 o
  -3   9   5      116.80      101.90      2.86 o
  -2   9   5       28.43       33.16      1.78 o
  -1   9   5       19.78       22.50      1.95 o
   0   9   5        7.67        4.94      2.75 o
   1   9   5      237.02      237.04      6.52 o
   2   9   5       74.29       75.27      3.53 o
   3   9   5        4.21        2.78      1.92 o
   4   9   5       58.32       46.92      5.88 o
   5   9   5       47.80       48.45      3.69 o
   6   9   5       33.04       38.10      4.15 o
   7   9   5        9.13       12.48      3.84 o
   8   9   5       19.13       17.13      4.73 o
   9   9   5       11.61       10.92      5.45 o
  10   9   5       15.25       20.33     10.49 o
 -10  10   5        1.41        6.41     11.84 o
  -9  10   5        7.06        2.00      9.63 o
  -8  10   5        8.59       17.87      8.92 o
  -7  10   5        1.35        3.62      6.94 o
  -6  10   5        2.61        6.41      7.95 o
  -5  10   5        1.41        3.62      8.76 o
  -4  10   5        3.91       12.67      5.40 o
  -3  10   5        8.77        7.78      1.01 o
  -2  10   5        5.15        6.41      1.50 o
  -1  10   5      131.34      121.18      3.97 o
   0  10   5      313.44      315.47      9.61 o
   1  10   5      237.96      239.11      6.20 o
   2  10   5        3.49        2.45      4.14 o
   3  10   5       27.09       22.54      5.93 o
   4  10   5       16.08       15.70      3.75 o
   5  10   5       14.12       12.78      4.40 o
   6  10   5       79.83      103.72      9.37 o
   7  10   5       46.18       41.76      5.69 o
   8  10   5        0.11       -4.68      4.68 o
   9  10   5       15.57       16.20      6.12 o
  -9  11   5       16.50       22.14     10.76 o
  -8  11   5        0.07        2.63      9.53 o
  -7  11   5        9.65        5.60      8.87 o
  -6  11   5       20.74       28.86      8.43 o
  -5  11   5       16.54       10.74      7.91 o
  -4  11   5        0.03        5.12      6.46 o
  -3  11   5       27.80       27.91      6.79 o
  -2  11   5        0.04        0.50      1.82 o
  -1  11   5       35.67       36.82      2.81 o
   0  11   5       25.12       27.64      2.84 o
   1  11   5        5.96        9.28      2.51 o
   2  11   5      149.96      179.79      5.79 o
   3  11   5       10.97        9.10      8.66 o
   4  11   5        7.80        5.94      3.56 o
   5  11   5       18.92       19.60      5.61 o
   6  11   5        4.52        6.21      5.38 o
   7  11   5        3.03        3.39      4.87 o
   8  11   5       30.10       35.04      9.08 o
  -7  12   5       22.05       42.46     11.05 o
  -6  12   5        0.21        0.17      7.86 o
  -5  12   5       12.09        9.28      8.61 o
  -4  12   5        7.75        7.29      7.42 o
  -3  12   5       42.19       42.30      8.36 o
  -2  12   5       31.90       31.99      8.29 o
  -1  12   5       61.02       62.51      4.88 o
   0  12   5        0.38       -2.30      2.96 o
   1  12   5        4.76        7.07      3.96 o
   2  12   5       16.11       10.41      4.64 o
   3  12   5       49.97       62.72      5.91 o
   4  12   5       33.19       41.92      9.73 o
   5  12   5        3.83       10.32      5.05 o
   6  12   5       10.35        9.76      5.98 o
   7  12   5        6.53        2.32      5.89 o
  -6  13   5        0.37       -9.60      9.60 o
  -5  13   5        0.45        0.97      9.18 o
  -4  13   5        2.83        0.33      7.80 o
  -3  13   5        3.34        9.28     12.37 o
  -2  13   5        8.34        9.28     10.72 o
  -1  13   5        0.84        1.17      8.13 o
   0  13   5       26.84       21.18      8.05 o
   1  13   5        3.06        7.29      4.44 o
   2  13   5        0.68        1.82      4.96 o
   3  13   5        1.06        8.44      8.44 o
   4  13   5        0.31       -1.14      4.04 o
   5  13   5        8.58        9.03      6.34 o
  -3  14   5        0.94       -4.28      8.72 o
  -2  14   5        0.46        1.49      7.78 o
  -1  14   5        4.71        6.61     12.89 o
   0  14   5        5.07       -8.29      8.81 o
   1  14   5       10.59       19.33      9.60 o
   2  14   5        3.95       -7.78     11.89 o
 -14   0   6        8.63       12.22      9.43 o
 -13   0   6        3.64        5.12      6.11 o
 -12   0   6       97.32       91.75     10.10 o
 -11   0   6     1105.18     1194.56     43.72 o
 -10   0   6      225.27      252.87      9.42 o
  -9   0   6      832.37      880.02     30.62 o
  -8   0   6      387.38      368.22     13.83 o
  -7   0   6       15.59       17.56      3.02 o
  -6   0   6      250.06      290.93     10.54 o
  -5   0   6     5486.07     6181.43    161.35 o
  -4   0   6     2681.99     3059.01     94.33 o
  -3   0   6      130.99      155.48      4.82 o
  -2   0   6     2313.06     2682.79     77.56 o
  -1   0   6       83.35       93.58      3.24 o
   0   0   6      649.31      485.71     14.84 o
   1   0   6     3749.25     3692.71     89.06 o
   2   0   6     4415.70     4871.62    123.10 o
   3   0   6     1070.82     1295.11     34.53 o
   4   0   6     1138.36     1096.02     31.76 o
   5   0   6      259.16      296.76      9.32 o
   6   0   6       27.64       31.41      4.03 o
   7   0   6      158.43      167.80      7.33 o
   8   0   6      170.89      174.20      8.84 o
   9   0   6       18.24       10.57      5.11 o
  10   0   6        0.03        2.97      4.77 o
  11   0   6       56.66       48.01      9.27 o
  12   0   6        0.61       -0.83      7.62 o
  13   0   6       14.76        3.97      9.12 o
 -14   1   6       31.96       37.83      6.99 o
 -13   1   6       22.78       19.66      8.10 o
 -12   1   6        1.37       -3.83      4.56 o
 -11   1   6        7.42        5.91      3.32 o
 -10   1   6        5.20        8.48      3.07 o
  -9   1   6      238.48      237.16      7.34 o
  -8   1   6        0.02        3.18      2.63 o
  -7   1   6       32.73       27.70      4.04 o
  -6   1   6      343.29      351.09      7.49 o
  -5   1   6      555.55      515.53     10.93 o
  -4   1   6        9.95       21.93      1.47 o
  -3   1   6     2356.93     2469.03     48.72 o
  -2   1   6      162.01      200.03      4.24 o
  -1   1   6     1000.42     1270.35     25.04 o
   0   1   6      903.88      911.06     20.76 o
   1   1   6       15.45       20.08      2.53 o
   2   1   6      774.80      756.69     14.29 o
   3   1   6      234.24      228.61      4.76 o
   4   1   6      461.42      472.01      9.30 o
   5   1   6      180.12      184.68      4.69 o
   6   1   6      614.80      671.86     16.66 o
   7   1   6      671.19      705.54     18.89 o
   8   1   6       80.49       68.81      5.08 o
   9   1   6       75.67       67.59      5.74 o
  10   1   6      239.78      254.03     13.13 o
  11   1   6        6.76       -2.06      5.94 o
  12   1   6       94.52       86.69     10.21 o
  13   1   6       56.13       69.96      8.28 o
 -14   2   6       45.69       54.79      7.67 o
 -13   2   6       33.98       33.51      6.06 o
 -12   2   6       11.58       10.25      4.85 o
 -11   2   6       10.10        4.72      7.84 o
 -10   2   6       51.62       51.54      5.79 o
  -9   2   6      737.18      784.46     19.03 o
  -8   2   6     1231.43     1395.13     30.94 o
  -7   2   6       41.91       45.75      2.33 o
  -6   2   6        7.42        6.56      1.12 o
  -5   2   6        4.55        7.68      1.22 o
  -4   2   6       30.30       37.46      1.45 o
  -3   2   6      432.43      562.21     11.22 o
  -2   2   6     2556.47     2908.88     56.29 o
  -1   2   6      944.93      993.25     23.40 o
   0   2   6      715.72      724.95     13.27 o
   1   2   6       90.76       92.98      2.36 o
   2   2   6       13.41       13.30      1.25 o
   3   2   6     1037.46     1164.05     21.87 o
   4   2   6      372.79      373.41      8.07 o
   5   2   6      927.51      928.85     20.04 o
   6   2   6      393.69      400.81     10.04 o
   7   2   6      201.71      214.67      6.65 o
   8   2   6        8.63        9.94      3.06 o
   9   2   6       24.16       16.85      4.68 o
  10   2   6       32.92       33.13      6.42 o
  11   2   6        2.02        7.27      5.23 o
  12   2   6       17.51       18.91      6.02 o
  13   2   6        1.50       -0.82      9.85 o
 -13   3   6        1.96       -4.79      7.95 o
 -12   3   6        9.99       18.05      5.94 o
 -11   3   6        0.23        3.75      3.45 o
 -10   3   6       14.43       14.31      2.50 o
  -9   3   6       42.10       35.82      2.73 o
  -8   3   6      182.36      179.82     11.96 o
  -7   3   6      417.86      389.25      9.62 o
  -6   3   6        1.26        2.64      3.05 o
  -5   3   6      267.26      332.14      7.30 o
  -4   3   6        9.92        7.49      0.62 o
  -3   3   6       67.32       68.84      2.40 o
  -2   3   6      159.77      171.96      5.26 o
  -1   3   6      400.25      365.31      8.19 o
   0   3   6     2971.70     3225.64     58.39 o
   1   3   6      294.12      357.34      7.06 o
   2   3   6     5721.05     6583.13    130.08 o
   3   3   6       60.10       59.22      2.10 o
   4   3   6      244.54      226.32      5.34 o
   5   3   6      249.27      229.62      5.38 o
   6   3   6      222.04      213.80      5.84 o
   7   3   6        9.46        4.41      2.51 o
   8   3   6     1007.76     1050.05     30.17 o
   9   3   6      158.95      161.68      8.38 o
  10   3   6       39.03       39.21      6.92 o
  11   3   6       71.71       66.71      7.02 o
  12   3   6        0.59        1.32      5.76 o
  13   3   6        0.11       -2.78     10.05 o
 -13   4   6        0.40       -2.79     12.84 o
 -12   4   6       91.20       93.69      7.93 o
 -11   4   6       14.40        9.75      3.65 o
 -10   4   6      103.21      100.17      6.85 o
  -9   4   6      122.54      118.55      5.19 o
  -8   4   6      108.20       95.11      3.13 o
  -7   4   6      257.46      278.85      7.83 o
  -6   4   6     2101.92     2203.81     45.98 o
  -5   4   6      170.27      150.23      3.62 o
  -4   4   6       40.61       38.87      3.04 o
  -3   4   6      355.90      354.85     11.17 o
  -2   4   6       74.78       67.25      3.42 o
  -1   4   6       51.73       62.23      1.58 o
   0   4   6     3207.95     3383.16     68.77 o
   1   4   6       17.36       31.66      3.53 o
   2   4   6       89.60       93.59      3.98 o
   3   4   6     1595.28     1534.12     30.48 o
   4   4   6       39.74       37.93      2.39 o
   5   4   6       25.35       17.49      3.81 o
   6   4   6      130.53      125.57      6.05 o
   7   4   6      358.60      374.58     10.39 o
   8   4   6      152.56      131.75      5.61 o
   9   4   6       73.95       73.12      5.43 o
  10   4   6       27.92       24.19      5.38 o
  11   4   6       27.21       36.48     14.55 o
  12   4   6        1.84       -3.33      8.43 o
  13   4   6        2.54       -7.06      7.06 o
 -13   5   6        0.01       -3.47     12.21 o
 -12   5   6        7.38       14.17     11.51 o
 -11   5   6        0.61        4.67      7.26 o
 -10   5   6        0.01       -2.15      2.15 o
  -9   5   6       11.82       12.85      2.04 o
  -8   5   6        1.92        3.50      1.75 o
  -7   5   6       61.02       57.85      2.11 o
  -6   5   6        6.41        4.37      0.74 o
  -5   5   6       96.23      108.50      5.36 o
  -4   5   6      546.87      541.75     20.40 o
  -3   5   6     1009.73     1046.58     30.97 o
  -2   5   6     1039.47     1173.07     25.53 o
  -1   5   6     1800.58     1894.52     33.05 o
   0   5   6      204.54      257.23      6.11 o
   1   5   6        9.63       12.01      1.30 o
   2   5   6        0.87       -0.20      2.63 o
   3   5   6        6.48        5.80      1.51 o
   4   5   6      285.08      279.88      6.31 o
   5   5   6      772.06      839.71     19.17 o
   6   5   6      230.85      229.18      6.47 o
   7   5   6       33.54       33.79      2.90 o
   8   5   6      183.40      183.19     12.04 o
   9   5   6        8.23       10.67      4.66 o
  10   5   6        0.68        5.77      4.52 o
  11   5   6       88.10      102.14      9.70 o
  12   5   6       16.67       18.65      7.50 o
 -12   6   6        5.97       27.77      8.81 o
 -11   6   6        2.88        4.28     10.37 o
 -10   6   6       44.46       46.95      9.87 o
  -9   6   6       24.58       21.91      3.82 o
  -8   6   6       73.51       68.10      2.97 o
  -7   6   6       44.69       53.34      4.01 o
  -6   6   6        8.35       13.41      3.67 o
  -5   6   6        9.43        8.29      3.63 o
  -4   6   6      479.23      501.64     19.05 o
  -3   6   6      112.78      115.32      6.07 o
  -2   6   6        8.95        4.13      3.29 o
  -1   6   6      444.54      469.92     10.83 o
   0   6   6      520.53      514.04     10.96 o
   1   6   6       24.04       27.96      1.62 o
   2   6   6       10.73        9.40      1.98 o
   3   6   6       18.63       14.37      5.23 o
   4   6   6       20.94       16.59      3.92 o
   5   6   6      763.04      779.22     18.46 o
   6   6   6      366.16      404.94     11.66 o
   7   6   6       25.55       23.76      3.00 o
   8   6   6       20.67       32.24     10.03 o
   9   6   6        2.03        3.82      3.94 o
  10   6   6        2.72        3.73      4.72 o
  11   6   6       20.71       29.63      6.76 o
  12   6   6        3.58        3.47     10.06 o
 -12   7   6        1.21        1.65      9.09 o
 -11   7   6        4.40       18.65      8.44 o
 -10   7   6       13.07       11.09      7.27 o
  -9   7   6       12.48       22.01      6.39 o
  -8   7   6        9.70       15.88      9.12 o
  -7   7   6        3.44       -3.82      5.12 o
  -6   7   6       15.70       13.70      7.24 o
  -5   7   6      142.02      136.99      6.93 o
  -4   7   6       58.39       56.18      5.01 o
  -3   7   6      509.28      536.34     17.31 o
  -2   7   6      113.20       93.53      4.73 o
  -1   7   6      156.35      151.64      4.93 o
   0   7   6       88.37       81.86      2.87 o
   1   7   6        3.06        3.16      1.74 o
   2   7   6        2.00        2.42      1.81 o
   3   7   6      247.19      238.16      6.29 o
   4   7   6       54.84       54.37      2.91 o
   5   7   6        8.88        8.74      6.05 o
   6   7   6       24.92       27.18      3.71 o
   7   7   6       14.52       10.69      5.52 o
   8   7   6        1.45       -0.52      3.71 o
   9   7   6       37.93       37.20      5.45 o
  10   7   6        4.57        7.60      5.88 o
  11   7   6        1.21       -3.06     13.08 o
 -11   8   6        9.76        9.91      7.93 o
 -10   8   6        4.02        0.17      8.19 o
  -9   8   6       22.34        9.60      8.44 o
  -8   8   6        5.49       14.37     10.42 o
  -7   8   6        9.09       16.39      6.66 o
  -6   8   6        2.85        4.28      5.80 o
  -5   8   6      271.11      284.19     15.19 o
  -4   8   6       18.63       13.23      4.77 o
  -3   8   6        1.06        0.00      1.65 o
  -2   8   6      521.94      523.19     19.46 o
  -1   8   6       15.34       14.38      1.73 o
   0   8   6      319.33      332.71      8.77 o
   1   8   6       94.35       88.60      2.79 o
   2   8   6      359.27      369.10      9.40 o
   3   8   6      452.90      445.37     13.88 o
   4   8   6      137.95      126.29     14.03 o
   5   8   6       44.16       38.49      3.41 o
   6   8   6       79.71       82.93      4.37 o
   7   8   6        5.62       -2.11      4.08 o
   8   8   6       15.75       25.45     10.23 o
   9   8   6       27.62       22.58      5.75 o
  10   8   6        2.41        1.31      7.52 o
  11   8   6        0.04       -2.27      6.40 o
 -10   9   6        8.28        2.79      9.53 o
  -9   9   6        1.57       -4.94      8.23 o
  -8   9   6        1.88        9.43      9.80 o
  -7   9   6       25.88       18.98      9.07 o
  -6   9   6        6.97       -0.50      6.15 o
  -5   9   6        2.61       -2.00      5.48 o
  -4   9   6       66.58       78.93      7.07 o
  -3   9   6        1.83       11.08      5.14 o
  -2   9   6        7.26        8.29      0.81 o
  -1   9   6       26.37       23.73      1.75 o
   0   9   6       23.84       21.75      1.90 o
   1   9   6       56.31       54.97      3.38 o
   2   9   6      210.48      207.81      5.77 o
   3   9   6        4.09        6.74      2.26 o
   4   9   6      174.77      192.93      6.55 o
   5   9   6        2.29        0.66      3.95 o
   6   9   6       19.53       19.89      4.55 o
   7   9   6       35.43       58.04      5.54 o
   8   9   6       29.97       39.85      5.62 o
   9   9   6        4.73        5.99      5.05 o
  10   9   6       13.13       19.30      8.90 o
 -10  10   6        6.17        9.75      9.23 o
  -9  10   6        8.96        5.47      9.61 o
  -8  10   6       21.52       20.01      9.43 o
  -7  10   6        0.01       -6.61      6.61 o
  -6  10   6        2.36        5.29      7.27 o
  -5  10   6       14.30        1.82      8.77 o
  -4  10   6        0.03       -5.47      5.95 o
  -3  10   6        1.02       -3.82      6.13 o
  -2  10   6       36.37       36.50      1.87 o
  -1  10   6       18.33       14.87      1.78 o
   0  10   6      138.99      129.25      4.68 o
   1  10   6      211.57      207.86      7.30 o
   2  10   6       25.57       21.32      6.94 o
   3  10   6       81.44       85.05      3.85 o
   4  10   6       25.54       21.52      3.28 o
   5  10   6       29.99       34.88      7.75 o
   6  10   6       11.41        6.49      4.71 o
   7  10   6       11.96       15.78      4.96 o
   8  10   6        3.69        5.01      4.96 o
   9  10   6        1.80       -5.24      5.24 o
  -8  11   6        3.86        1.65      8.09 o
  -7  11   6        8.07       23.11     14.21 o
  -6  11   6        2.82        7.29      8.11 o
  -5  11   6        0.58        9.43      7.42 o
  -4  11   6        2.88        0.00      1.65 o
  -3  11   6       17.53       19.66      6.61 o
  -2  11   6       19.47       19.33      2.26 o
  -1  11   6        6.81        6.74      2.00 o
   0  11   6        2.75       -0.83      1.83 o
   1  11   6       27.92       30.69      3.02 o
   2  11   6       50.25       45.88      4.25 o
   3  11   6        6.04        4.26      3.16 o
   4  11   6        3.03        9.21      4.47 o
   5  11   6        5.69        7.20      6.31 o
   6  11   6        8.38        8.96      4.61 o
   7  11   6        2.44        3.32      5.12 o
   8  11   6       17.51       15.50      7.25 o
  -7  12   6        1.35      -10.41     11.53 o
  -6  12   6        2.28       10.24      8.56 o
  -5  12   6        1.83        1.17      6.97 o
  -4  12   6        3.11       15.68      8.54 o
  -3  12   6       12.79       34.35      8.29 o
  -2  12   6       16.01       19.78      6.41 o
  -1  12   6       28.23       12.23      6.74 o
   0  12   6        1.11        2.00      3.82 o
   1  12   6        1.05        2.97      3.32 o
   2  12   6       18.97       15.00      3.67 o
   3  12   6        8.06        4.66      6.00 o
   4  12   6        4.09        5.68      6.18 o
   5  12   6        0.16        1.22      5.06 o
   6  12   6        0.16        5.61      5.83 o
   7  12   6        0.05        3.13      7.74 o
  -5  13   6       14.26        4.28      9.58 o
  -4  13   6        4.56        4.94      7.95 o
  -3  13   6        2.28       -6.41     11.38 o
  -1  13   6        7.06        5.29      7.93 o
   0  13   6        0.29       -6.28      6.64 o
   1  13   6        3.03       -1.65      6.28 o
   2  13   6        1.13        3.96     10.61 o
   3  13   6        0.12        3.29      4.61 o
   4  13   6        0.21       -0.90      4.84 o
   5  13   6       14.57       14.45      5.77 o
  -1  14   6        1.51      -12.67     14.37 o
   0  14   6        4.87       12.85     10.42 o
   1  14   6        0.04       -4.61      7.90 o
 -13   1   7        4.91        2.80      5.71 o
 -12   1   7       16.42       18.75      4.33 o
 -11   1   7        0.78        3.81      3.21 o
 -10   1   7       17.88       13.98      3.32 o
  -9   1   7      331.37      338.80      8.76 o
  -8   1   7       22.11       21.41      1.83 o
  -7   1   7      935.32      980.45     19.73 o
  -6   1   7       32.13       35.20      1.71 o
  -5   1   7      249.75      270.98      6.14 o
  -4   1   7      163.29      191.00      4.35 o
  -3   1   7     1282.21     1496.53     29.80 o
  -2   1   7       30.95       28.25      1.28 o
  -1   1   7     1883.23     1991.05     37.50 o
   0   1   7      284.77      346.43     15.38 o
   1   1   7      215.17      128.46      2.99 o
   2   1   7     6952.88     7754.27    133.93 o
   3   1   7      246.31      274.53      5.71 o
   4   1   7     3620.39     3939.67     79.36 o
   5   1   7      255.78      293.39     10.81 o
   6   1   7        2.57        1.58      2.00 o
   7   1   7        6.83       12.64      3.04 o
   8   1   7      617.20      658.80     17.97 o
   9   1   7       46.08       47.36      7.55 o
  10   1   7      285.11      289.65     16.06 o
  11   1   7       24.54       16.48      5.73 o
  12   1   7        0.51        2.41      5.15 o
  13   1   7        0.00        6.91      7.18 o
 -13   2   7       32.60       30.97      6.84 o
 -12   2   7        0.07        1.72      4.08 o
 -11   2   7        1.10        6.50      2.99 o
 -10   2   7        5.64        2.91      3.47 o
  -9   2   7      634.74      669.02     15.53 o
  -8   2   7       26.57       28.39      2.69 o
  -7   2   7      361.64      338.92      8.32 o
  -6   2   7      132.95      135.07      4.00 o
  -5   2   7      206.71      192.01      4.46 o
  -4   2   7       10.69       17.39      2.18 o
  -3   2   7     1530.41     1599.53     34.47 o
  -2   2   7       66.29      104.86      2.59 o
  -1   2   7        0.05        1.58      0.82 o
   0   2   7        5.84       19.88      1.44 o
   1   2   7      648.04      663.49     11.94 o
   2   2   7      312.94      272.28      5.69 o
   3   2   7        1.16        4.15      1.88 o
   4   2   7      118.09      133.25      3.67 o
   5   2   7      169.57      132.02      4.08 o
   6   2   7       88.28       78.91      4.90 o
   7   2   7        3.32       -1.06      2.18 o
   8   2   7        4.24       -1.06      2.69 o
   9   2   7        5.92        3.13      3.83 o
  10   2   7       56.32       51.47     11.05 o
  11   2   7        0.20        4.15      5.15 o
  12   2   7        5.31        0.47      6.26 o
  13   2   7        5.22       14.01      7.86 o
 -13   3   7        3.36        8.29      8.95 o
 -12   3   7       82.10       88.56     11.34 o
 -11   3   7       50.48       47.47      4.12 o
 -10   3   7       16.51       23.12      6.13 o
  -9   3   7        4.63        5.36      1.96 o
  -8   3   7      109.88      103.98      4.71 o
  -7   3   7      121.26      106.04      3.27 o
  -6   3   7      410.60      400.32      9.79 o
  -5   3   7       85.93       83.04      3.02 o
  -4   3   7      659.65      656.27     14.03 o
  -3   3   7      765.87      810.44     17.69 o
  -2   3   7      104.63      130.96      3.22 o
  -1   3   7      918.50      920.19     26.09 o
   0   3   7     1509.82     1864.42     44.50 o
   1   3   7       27.36       43.92      3.33 o
   2   3   7        7.92        2.44      1.27 o
   3   3   7       31.57       40.07      2.12 o
   4   3   7        2.92        4.88      1.86 o
   5   3   7     1013.70     1074.80     24.27 o
   6   3   7       79.24       77.37      3.76 o
   7   3   7      623.11      669.30     17.75 o
   8   3   7       13.29       13.14      2.79 o
   9   3   7       10.98       12.12      4.42 o
  10   3   7       21.53       21.95      5.47 o
  11   3   7       24.25       32.47      8.33 o
  12   3   7        0.43        1.60      6.07 o
  13   3   7       23.94       37.82      9.37 o
 -13   4   7       12.76        5.60     12.04 o
 -12   4   7       17.81       31.13     11.90 o
 -11   4   7        3.00        4.98      2.74 o
 -10   4   7        0.92        0.65      2.43 o
  -9   4   7        0.49       -0.38      2.04 o
  -8   4   7        2.56        0.34      1.11 o
  -7   4   7      289.42      293.57      7.40 o
  -6   4   7     1398.69     1500.31     30.40 o
  -5   4   7        1.36       -2.79      2.79 o
  -4   4   7       71.75       64.99      4.56 o
  -3   4   7       46.80       45.56      4.17 o
  -2   4   7       24.47       19.95      2.45 o
  -1   4   7      224.22      245.50      5.23 o
   0   4   7       79.79      101.39      2.65 o
   1   4   7      181.56      220.38      4.95 o
   2   4   7      177.92      219.50      4.94 o
   3   4   7      663.10      651.80     15.01 o
   4   4   7       46.88       53.03      2.31 o
   5   4   7        5.32        3.02      2.96 o
   6   4   7       77.31       83.67      4.05 o
   7   4   7      249.87      233.67      7.49 o
   8   4   7      153.43      166.71      9.35 o
   9   4   7       33.27       31.00      5.49 o
  10   4   7       22.50       28.34      6.13 o
  11   4   7        0.05        4.76      5.26 o
  12   4   7        1.80       -3.10      5.68 o
 -13   5   7        8.20       14.17     11.71 o
 -12   5   7       26.54       31.69     12.59 o
 -11   5   7        7.70       28.60     10.85 o
 -10   5   7       19.33       16.65      2.81 o
  -9   5   7       36.48       36.82      3.19 o
  -8   5   7       84.82       81.77      2.95 o
  -7   5   7      134.66      127.30      3.90 o
  -6   5   7      860.46      878.46     29.08 o
  -5   5   7      404.05      388.91     14.73 o
  -4   5   7       23.28       17.14      2.97 o
  -3   5   7      393.99      440.45     13.53 o
  -2   5   7      661.25      696.94     27.45 o
  -1   5   7       71.13       66.36      1.92 o
   0   5   7      359.21      410.96      9.00 o
   1   5   7     1276.19     1332.90     27.72 o
   2   5   7        0.18       -1.24      2.81 o
   3   5   7      351.22      373.68      9.39 o
   4   5   7      185.73      183.84      7.01 o
   5   5   7      215.02      218.49      6.39 o
   6   5   7       80.84       71.64     10.45 o
   7   5   7       73.10       65.94      5.64 o
   8   5   7       22.90       21.84      5.04 o
   9   5   7       15.47       19.00      5.41 o
  10   5   7        0.04       -1.02      4.82 o
  11   5   7       11.88       14.47      6.48 o
  12   5   7        0.08        0.77      2.98 o
 -12   6   7        4.86        4.13      9.55 o
 -11   6   7        4.97        7.93      8.24 o
 -10   6   7       23.39       20.36     11.25 o
  -9   6   7        0.93        5.96      5.96 o
  -8   6   7      102.76      112.81     10.65 o
  -7   6   7       73.63       70.49      6.48 o
  -6   6   7      105.79       96.77      6.07 o
  -5   6   7      562.90      585.32     22.45 o
  -4   6   7     1338.42     1465.01     47.57 o
  -3   6   7      202.18      171.24      7.40 o
  -2   6   7      116.32      112.92      5.10 o
  -1   6   7       94.96      107.51      5.12 o
   0   6   7      876.75      949.98     22.06 o
   1   6   7       50.71       53.82      2.44 o
   2   6   7      333.35      352.08      8.82 o
   3   6   7       61.27       76.43      7.34 o
   4   6   7       57.62       62.97      4.50 o
   5   6   7      573.18      603.89     15.33 o
   6   6   7      372.64      380.83     16.76 o
   7   6   7       17.05       11.58      3.23 o
   8   6   7       27.79       35.66      5.26 o
   9   6   7        2.41        7.24      4.88 o
  10   6   7        1.56        6.61      6.05 o
  11   6   7        0.54       -4.06      5.63 o
  12   6   7        0.00       -6.88      6.88 o
 -12   7   7        0.38       16.70     16.82 o
 -11   7   7       14.29       22.01      8.56 o
 -10   7   7        4.16        7.42      7.78 o
  -9   7   7       51.65       79.59     11.01 o
  -8   7   7        4.20        1.82      8.43 o
  -7   7   7       69.17       75.31      8.48 o
  -6   7   7       15.04       -1.65      6.77 o
  -5   7   7        1.07       -4.28      6.44 o
  -4   7   7      124.70      115.32      7.18 o
  -3   7   7      665.48      739.80     25.25 o
  -2   7   7      803.69      859.20     28.00 o
  -1   7   7        1.12        1.54      1.74 o
   0   7   7        0.06       -0.17      0.88 o
   1   7   7      264.71      286.10      8.71 o
   2   7   7        5.40        3.71      1.56 o
   3   7   7       21.66       22.51      2.01 o
   4   7   7      307.71      341.07      9.40 o
   5   7   7        0.21       -2.04      2.04 o
   6   7   7       12.26       19.93      4.02 o
   7   7   7        1.10        7.07     13.93 o
   8   7   7       79.99       85.78      6.73 o
   9   7   7       23.56       26.78      5.91 o
  10   7   7        5.54       15.63      6.25 o
  11   7   7        0.03        5.18      8.28 o
 -11   8   7        5.58       23.72     10.01 o
 -10   8   7        1.58        7.78      8.97 o
  -9   8   7        4.25        6.61      8.13 o
  -8   8   7       46.37       64.96     12.23 o
  -7   8   7       41.34       39.20      7.88 o
  -6   8   7       41.36       38.07      6.97 o
  -5   8   7      183.14      241.05     14.38 o
  -4   8   7        1.63       10.24      7.24 o
  -3   8   7       93.38       93.50      6.22 o
  -2   8   7      399.50      453.68     14.81 o
  -1   8   7       37.69       34.60      2.97 o
   0   8   7      112.29       98.79      3.75 o
   1   8   7        1.57        1.89      1.38 o
   2   8   7       54.09       56.06      5.21 o
   3   8   7      533.94      555.04     16.92 o
   4   8   7       10.48        5.68      4.04 o
   5   8   7       43.39       55.17      4.59 o
   6   8   7       45.88       39.51      4.10 o
   7   8   7       33.12       41.73     15.60 o
   8   8   7       11.21       18.54      6.08 o
   9   8   7       17.66       23.42      5.06 o
  10   8   7        0.64       -4.24      6.73 o
  11   8   7        2.91        6.31      7.51 o
 -10   9   7        1.72        0.33     11.13 o
  -9   9   7       26.91       41.14      9.73 o
  -8   9   7        0.41       -6.59      6.59 o
  -7   9   7       51.07       81.90     11.17 o
  -6   9   7       37.86       52.56      9.50 o
  -5   9   7        4.77        9.75      5.14 o
  -3   9   7       33.68       25.65      5.73 o
  -2   9   7       10.28       18.21      4.94 o
  -1   9   7      235.36      251.68      6.94 o
   0   9   7      208.70      237.30      9.22 o
   1   9   7      152.20      149.24      4.83 o
   2   9   7       12.15       13.16      2.63 o
   3   9   7       14.39       17.37      3.31 o
   4   9   7        2.32        4.19      2.86 o
   5   9   7        1.28        0.62      6.26 o
   6   9   7        0.36       -4.78      4.78 o
   7   9   7        0.10        0.47      4.31 o
   8   9   7        5.42        4.86      4.83 o
   9   9   7        1.12       -1.81      5.16 o
  10   9   7       22.09       38.38     15.28 o
  -9  10   7       24.44       31.69      9.70 o
  -8  10   7        8.05       17.87      9.45 o
  -7  10   7        0.01        3.14      7.75 o
  -6  10   7       12.84       25.13      7.09 o
  -5  10   7       13.47       14.67      9.55 o
  -4  10   7        2.80        4.77      6.57 o
  -3  10   7      139.51      156.57     12.22 o
  -2  10   7        6.91       -3.82      7.78 o
  -1  10   7        1.01        1.31      1.14 o
   0  10   7       28.08       31.20      2.30 o
   1  10   7       47.61       44.72      5.80 o
   2  10   7       19.83       24.44      2.93 o
   3  10   7        0.39        0.33      2.34 o
   4  10   7       33.48       35.49      4.09 o
   5  10   7       25.39       31.38      4.76 o
   6  10   7        2.70        9.38      4.28 o
   7  10   7        6.24       -0.15      4.64 o
   8  10   7        1.11       -2.31      5.05 o
   9  10   7        0.34       -2.91      6.78 o
  -8  11   7        1.03       -4.44     14.04 o
  -7  11   7        0.02       -4.77     13.53 o
  -6  11   7        4.80       14.67     12.01 o
  -5  11   7        0.70       19.54     11.60 o
  -4  11   7       17.62       15.07      7.29 o
  -3  11   7        4.77       10.57      6.94 o
  -2  11   7        6.24       13.23      6.26 o
  -1  11   7        6.92        0.83      2.33 o
   0  11   7        3.90        3.82      3.82 o
   1  11   7        1.54        2.01      2.20 o
   2  11   7       40.17       38.95      3.67 o
   3  11   7       29.52       36.39      4.19 o
   4  11   7        5.70        4.01      7.52 o
   5  11   7        0.00       -1.71      4.33 o
   6  11   7        0.71        0.19      4.48 o
   7  11   7        4.93       14.57      6.30 o
   8  11   7        1.60       -0.38      7.27 o
  -7  12   7        0.02       14.09      9.94 o
  -6  12   7       20.06       29.14     10.28 o
  -5  12   7        1.44       12.59      8.39 o
  -4  12   7        3.93       10.08      8.24 o
  -3  12   7        3.76        1.17     10.13 o
  -2  12   7        9.25       12.67     10.24 o
  -1  12   7        0.38        0.66      8.89 o
   0  12   7       21.21       35.89      9.85 o
   1  12   7        2.04        5.12      3.49 o
   2  12   7        0.25       -2.28      5.28 o
   3  12   7        0.07        1.20      5.21 o
   4  12   7        8.68        5.48     12.71 o
   5  12   7       10.29        8.46      5.32 o
   6  12   7        1.07        0.39      7.68 o
  -5  13   7        0.12        8.44      9.56 o
  -4  13   7        0.38        8.29     15.40 o
  -3  13   7        2.47        5.60     12.34 o
  -2  13   7        1.07       10.90      9.43 o
  -1  13   7        0.00        5.47      7.27 o
   1  13   7        0.12        7.07     11.22 o
   2  13   7        0.02       -2.00      7.12 o
   3  13   7        7.35       22.43      5.67 o
   4  13   7        4.88       -6.74      9.88 o
 -13   0   8        7.19        4.94      8.92 o
 -12   0   8       21.42       22.62      6.00 o
 -11   0   8      102.44       93.24      6.71 o
 -10   0   8      174.17      154.05      6.39 o
  -9   0   8       84.15      103.70      5.51 o
  -8   0   8        3.34        5.12      2.61 o
  -7   0   8        0.02        1.31      2.61 o
  -6   0   8     1022.65     1111.53     35.35 o
  -5   0   8      513.89      546.45     15.68 o
  -4   0   8      126.05      144.04      5.25 o
  -3   0   8        4.33        7.78      1.14 o
  -2   0   8      707.04      849.91     22.61 o
  -1   0   8       20.53       17.88      1.95 o
   0   0   8     1660.88     1790.10     45.18 o
   1   0   8       29.39       29.29      2.08 o
   2   0   8       62.21       41.17      2.48 o
   3   0   8      958.38      950.62     27.12 o
   4   0   8      356.39      398.70     12.86 o
   5   0   8        5.52        2.15      2.30 o
   6   0   8      964.48     1010.20     36.14 o
   7   0   8      253.17      251.37     11.84 o
   8   0   8       57.10       52.96      6.74 o
   9   0   8       55.32       57.73      8.99 o
  10   0   8      140.77      123.46     12.29 o
  11   0   8        1.52       -7.29      7.63 o
  12   0   8       97.84       80.08     14.96 o
  13   0   8       16.17       35.72      9.53 o
 -13   1   8        6.40        5.59      5.39 o
 -12   1   8       53.27       47.29      5.13 o
 -11   1   8      108.77      103.71      4.61 o
 -10   1   8       33.96       38.18      2.81 o
  -9   1   8       14.51       15.12      1.93 o
  -8   1   8      123.11      112.38      5.83 o
  -7   1   8      408.91      409.51      9.76 o
  -6   1   8       13.00       11.90      1.59 o
  -5   1   8      195.21      180.70      4.23 o
  -4   1   8      196.32      204.92      4.81 o
  -3   1   8        4.62        5.78      0.87 o
  -2   1   8      125.81      161.08      3.69 o
  -1   1   8      625.13      647.92     12.53 o
   0   1   8       90.23      117.88      4.47 o
   1   1   8        1.71        4.38      1.98 o
   2   1   8      216.89      291.26      6.32 o
   3   1   8      226.43      162.30      5.09 o
   4   1   8      733.24      762.86     15.54 o
   5   1   8        3.16       -1.90      1.91 o
   6   1   8      250.12      235.52      6.41 o
   7   1   8       38.19       38.18      3.86 o
   8   1   8        2.01        0.23      3.26 o
   9   1   8      122.09      129.66     12.46 o
  10   1   8       19.49       28.12      7.39 o
  11   1   8        0.76        0.28      1.62 o
  12   1   8       47.80       60.83      7.47 o
  13   1   8        2.75       -1.96     11.29 o
 -13   2   8        2.64        6.97      5.24 o
 -12   2   8       15.96       17.17      4.42 o
 -11   2   8        4.00        1.39      3.69 o
 -10   2   8       16.98       16.57      3.03 o
  -9   2   8      177.22      181.56      5.87 o
  -8   2   8      504.90      533.15     13.38 o
  -7   2   8        1.01        2.10      1.61 o
  -6   2   8       17.35       16.59      1.64 o
  -5   2   8      154.41      166.70      5.48 o
  -4   2   8      323.77      365.51      7.78 o
  -3   2   8      822.38      872.43     15.94 o
  -2   2   8      754.86      903.17     18.80 o
  -1   2   8        0.00        2.22      0.84 o
   0   2   8       38.75       36.43      1.70 o
   1   2   8       39.71       39.04      1.62 o
   2   2   8       23.08       16.81      1.74 o
   3   2   8      263.87      278.18      6.83 o
   4   2   8      424.00      443.99      9.78 o
   5   2   8      234.03      233.44      5.98 o
   6   2   8       29.12       26.87      2.63 o
   7   2   8        6.83        3.85      2.23 o
   8   2   8       58.71       64.83      5.92 o
   9   2   8      128.91      123.01      8.35 o
  10   2   8      170.58      159.66     10.92 o
  11   2   8       19.14       22.08      5.89 o
  12   2   8       12.51        3.92     22.27 o
  13   2   8        1.31        3.32      7.59 o
 -13   3   8       11.70        9.75      8.43 o
 -12   3   8        1.03        2.27      3.62 o
 -11   3   8        4.55        3.31      4.21 o
 -10   3   8      122.59       95.55      3.90 o
  -9   3   8       20.75       19.64      3.23 o
  -8   3   8       51.59       48.27      2.84 o
  -7   3   8      395.66      412.96     10.05 o
  -6   3   8        5.53        6.56      4.30 o
  -5   3   8      968.56      998.53     27.44 o
  -4   3   8       97.81       97.26      2.54 o
  -3   3   8      299.13      327.58      6.50 o
  -2   3   8      561.28      604.01     13.02 o
  -1   3   8      222.37      288.80      7.68 o
   0   3   8      588.36      596.76     13.74 o
   1   3   8     2230.12     2372.97     47.13 o
   2   3   8        0.63        0.17      3.79 o
   3   3   8       44.71       38.52      2.60 o
   4   3   8      351.79      356.12      8.37 o
   5   3   8       16.36       14.17      3.40 o
   6   3   8      150.63      132.60      4.71 o
   7   3   8       20.78       18.77      3.05 o
   8   3   8        0.38        4.64      4.30 o
   9   3   8        0.20        4.04      4.15 o
  10   3   8       75.07       69.95      6.81 o
  11   3   8       20.85       13.23      5.86 o
  12   3   8        2.39       -0.32      5.76 o
 -13   4   8        4.45       -3.29      8.24 o
 -12   4   8        0.91       -5.96      6.77 o
 -11   4   8        2.99        5.61      3.92 o
 -10   4   8       12.21       11.43      3.08 o
  -9   4   8       21.35       18.97      4.89 o
  -8   4   8      144.31      144.35      6.91 o
  -7   4   8      715.28      728.08     17.22 o
  -6   4   8      440.75      457.62      9.79 o
  -5   4   8       91.20       93.51      4.98 o
  -4   4   8      134.97      111.25      5.43 o
  -3   4   8      891.73      956.34     25.59 o
  -2   4   8       86.43       82.43      4.13 o
  -1   4   8     1979.48     2099.75     49.77 o
   0   4   8       51.59       39.73      1.71 o
   1   4   8      597.85      646.94     13.35 o
   2   4   8      569.42      573.37     11.86 o
   3   4   8      488.70      538.13     11.48 o
   4   4   8        7.94        7.45      2.10 o
   5   4   8        0.62        2.07      2.22 o
   6   4   8       97.21       90.94      4.16 o
   7   4   8      386.73      380.45     12.76 o
   8   4   8      195.53      204.59     14.07 o
   9   4   8        6.94        4.00      4.63 o
  10   4   8        3.65        0.58      1.73 o
  11   4   8        0.40        0.96      5.54 o
  12   4   8        0.19       -6.35      8.24 o
 -12   5   8        2.68        6.28      7.60 o
 -11   5   8        2.02        8.74      9.73 o
 -10   5   8       77.18       82.45      5.16 o
  -9   5   8       37.16       31.60      7.81 o
  -8   5   8        1.62        0.98      1.14 o
  -7   5   8       99.33      101.37      5.70 o
  -6   5   8      146.30      161.48      7.51 o
  -5   5   8      328.85      338.02     13.26 o
  -4   5   8      243.24      236.53      9.51 o
  -3   5   8      208.95      213.69      7.52 o
  -2   5   8      218.83      234.66     11.20 o
  -1   5   8       13.47       11.34      0.88 o
   0   5   8      179.41      176.57      4.92 o
   1   5   8      421.36      407.34      9.33 o
   2   5   8        1.95       -0.90      1.51 o
   3   5   8       53.70       62.12      2.79 o
   4   5   8      440.37      452.21     11.38 o
   5   5   8        0.73        0.59      1.44 o
   6   5   8      102.51      124.40      4.97 o
   7   5   8      166.02      161.08      6.57 o
   8   5   8        1.14        1.70      3.91 o
   9   5   8       26.56       25.02      4.88 o
  10   5   8        8.74        1.68      7.10 o
  11   5   8        5.77        8.37      8.54 o
  12   5   8        0.69       -2.43      8.02 o
 -12   6   8        0.97        3.96      9.73 o
 -11   6   8       30.08       21.18      8.76 o
 -10   6   8       68.74      100.56     12.63 o
  -9   6   8        5.21        8.89      6.28 o
  -8   6   8       19.01       29.56      6.15 o
  -7   6   8        7.66       20.47      5.47 o
  -6   6   8        0.77       -3.29      3.77 o
  -5   6   8      147.77      159.21      6.82 o
  -4   6   8     1734.52     1904.80     63.38 o
  -3   6   8       41.26       35.27      4.28 o
  -2   6   8        0.06       -2.17      2.17 o
  -1   6   8       25.59       30.24      0.94 o
   0   6   8      155.42      160.52      4.28 o
   1   6   8       48.12       39.62      1.98 o
   2   6   8      423.99      409.59     10.89 o
   3   6   8       86.81       79.31      3.56 o
   4   6   8        0.60        2.04      3.46 o
   5   6   8      174.03      178.94      6.19 o
   6   6   8       62.78       63.54      4.05 o
   7   6   8       49.90       64.63      6.43 o
   8   6   8        6.52       10.53      4.69 o
   9   6   8        2.94        2.24      7.02 o
  10   6   8        7.34        3.42      5.42 o
  11   6   8       16.41       -1.77      5.36 o
 -11   7   8       21.30       10.41     12.19 o
 -10   7   8        9.67        6.94      7.58 o
  -9   7   8       15.67       15.36      7.55 o
  -8   7   8        0.51       10.57      8.94 o
  -7   7   8       13.58       23.48      4.99 o
  -6   7   8       45.86       37.28      8.48 o
  -5   7   8       97.97       82.41      7.24 o
  -4   7   8      205.85      174.92      8.16 o
  -3   7   8      258.96      250.98      9.79 o
  -2   7   8        9.67        9.66      2.92 o
  -1   7   8      290.17      310.68     10.99 o
   0   7   8       84.87       98.98      7.20 o
   1   7   8       15.93       11.19      1.45 o
   2   7   8      135.73      142.84      5.92 o
   3   7   8       57.86       53.47      3.43 o
   4   7   8        0.10        0.11      1.46 o
   5   7   8      111.07      106.25      4.86 o
   6   7   8       58.53       62.37      7.96 o
   7   7   8        0.17       -0.88      4.74 o
   8   7   8        0.86       -3.89      3.89 o
   9   7   8        7.05        7.59      5.97 o
  10   7   8        0.37       10.47      6.46 o
  11   7   8        0.39        1.08      6.49 o
 -11   8   8        0.00       -3.96      9.73 o
 -10   8   8        0.06       -1.49      9.42 o
  -9   8   8       35.92       38.71      8.31 o
  -8   8   8       41.50       40.01      8.13 o
  -7   8   8        9.09       13.05      6.41 o
  -6   8   8      131.22      137.86     11.77 o
  -5   8   8       11.15        5.60      5.78 o
  -3   8   8      182.98      187.33     10.21 o
  -2   8   8      513.63      551.05     19.97 o
  -1   8   8       51.91       45.87     10.33 o
   0   8   8      119.02      113.81      3.78 o
   1   8   8       67.70       68.64      3.09 o
   2   8   8      122.50      125.76      4.64 o
   3   8   8       37.88       30.58      2.92 o
   4   8   8        1.20        6.28      2.77 o
   5   8   8       17.39       17.61      3.70 o
   6   8   8        0.23        5.15      5.53 o
   7   8   8        0.33        2.13      6.47 o
   8   8   8        8.30       12.10      5.78 o
   9   8   8        0.00        0.17      4.94 o
  10   8   8        5.64        8.47      7.36 o
 -10   9   8        1.94       -9.38      9.38 o
  -9   9   8       42.84       64.76     10.76 o
  -8   9   8        0.15       -3.62      8.90 o
  -6   9   8       10.36        2.79      7.73 o
  -5   9   8       13.99       19.78      6.97 o
  -4   9   8        0.98        9.43      8.61 o
  -3   9   8       43.18       51.64      7.21 o
  -2   9   8        5.59        1.17      6.97 o
  -1   9   8      446.37      465.97     11.79 o
   0   9   8      159.80      174.84     16.76 o
   1   9   8       42.38       44.49      2.91 o
   2   9   8       48.84       50.66      3.33 o
   3   9   8       72.95       88.02      4.50 o
   4   9   8        0.95        1.12      7.51 o
   5   9   8       13.45        4.13      5.15 o
   6   9   8       16.20       19.74      5.25 o
   7   9   8        0.53       -2.96      5.10 o
   8   9   8        5.73        9.98      7.61 o
   9   9   8        3.91        9.37      6.18 o
  -9  10   8       10.87       12.59      9.95 o
  -8  10   8        1.61       -6.94     10.09 o
  -7  10   8        0.18        3.47      8.42 o
  -6  10   8       37.89       51.46      8.86 o
  -5  10   8       14.13       18.54      7.30 o
  -4  10   8       22.77       39.84      9.42 o
  -3  10   8      146.87      178.54     12.72 o
  -2  10   8        9.15        4.28      5.96 o
  -1  10   8       41.15       41.81      2.66 o
   0  10   8      115.21      113.65      4.21 o
   1  10   8       69.15       60.86      6.09 o
   2  10   8       12.55       11.08      3.31 o
   3  10   8        0.36        1.13      5.20 o
   4  10   8       27.75       24.98      4.40 o
   5  10   8       11.14        9.54      7.45 o
   6  10   8        0.40       -3.40      4.88 o
   7  10   8        0.75        6.97      5.28 o
   8  10   8        4.65       -0.20      1.64 o
  -8  11   8        3.47       10.90     10.87 o
  -7  11   8       23.75       29.28     10.29 o
  -6  11   8        4.28       10.74      8.43 o
  -5  11   8       15.69       30.12     11.56 o
  -4  11   8       53.95       60.68     11.82 o
  -3  11   8       38.41       45.03     10.34 o
  -2  11   8        1.11       -2.00      6.97 o
  -1  11   8       10.60       11.25      6.81 o
   0  11   8       11.74       10.57      2.84 o
   1  11   8      103.88       96.21      5.12 o
   2  11   8       35.74       41.10      5.04 o
   3  11   8       41.70       42.55      5.03 o
   4  11   8       24.38       26.63      5.58 o
   5  11   8        0.13        2.86      4.65 o
   6  11   8        2.70        2.53      8.52 o
   7  11   8       10.19       12.10      7.92 o
  -6  12   8        6.42       10.57     15.38 o
  -5  12   8        8.87       -2.30     13.33 o
  -4  12   8       10.01       29.84     13.89 o
  -3  12   8        4.43       -5.78     10.57 o
  -2  12   8        2.37       -5.60      9.42 o
   0  12   8        3.41       -5.78      6.79 o
   1  12   8        0.59       -0.33      5.98 o
   2  12   8        3.42       -0.94      3.38 o
   3  12   8        0.02       -7.10      7.10 o
   4  12   8        0.61       10.98      5.38 o
   5  12   8        0.35       16.82     11.50 o
   6  12   8        8.66       18.86      7.57 o
  -4  13   8        7.35       14.37     11.20 o
  -3  13   8        1.92        4.13     10.08 o
  -2  13   8       23.06       25.13     11.60 o
  -1  13   8        6.08       -4.28      8.24 o
   0  13   8        2.82        4.94     11.55 o
   1  13   8        1.08        9.12      8.92 o
   2  13   8        0.19       12.41      8.06 o
   3  13   8        6.68       11.26     14.92 o
 -13   1   9        1.42       -3.76      7.24 o
 -12   1   9        5.51        4.37      3.95 o
 -11   1   9        0.01       -3.18      3.18 o
 -10   1   9       71.97       73.92      4.14 o
  -9   1   9       25.79       24.27      2.73 o
  -8   1   9      347.25      347.52      9.16 o
  -7   1   9       12.43       12.53      1.92 o
  -6   1   9      218.40      196.08      7.57 o
  -5   1   9       24.95       32.27      1.82 o
  -4   1   9        7.33       12.96      2.57 o
  -3   1   9       45.19       71.10      1.92 o
  -2   1   9      260.22      278.41      6.05 o
  -1   1   9        0.37        4.90      2.57 o
   0   1   9      117.26      133.23      3.55 o
   1   1   9       86.48       85.78      2.68 o
   2   1   9       39.07       27.38      1.61 o
   3   1   9       63.23       58.39      2.69 o
   4   1   9       50.70       47.89      2.58 o
   5   1   9       12.82       14.26      2.28 o
   6   1   9       35.23       37.99      2.95 o
   7   1   9       68.54       68.14      3.74 o
   8   1   9       31.48       35.34      5.67 o
   9   1   9       69.04       73.59     11.59 o
  10   1   9       18.33       21.51      6.50 o
  11   1   9        7.72       11.28      5.61 o
  12   1   9        0.42       -0.86      6.40 o
 -13   2   9        0.56       -5.12      6.92 o
 -12   2   9       36.35       51.21      9.25 o
 -11   2   9        0.03        1.83      3.96 o
 -10   2   9        6.09        4.81      2.88 o
  -9   2   9       10.69       12.59      2.19 o
  -8   2   9      126.62      130.95      5.57 o
  -7   2   9      258.05      253.32     10.04 o
  -6   2   9      334.53      356.95      8.42 o
  -5   2   9        0.43       -1.65      2.06 o
  -4   2   9      117.00      148.57      3.69 o
  -3   2   9       63.13       60.87      4.32 o
  -2   2   9       73.03       70.37      2.21 o
  -1   2   9       65.88       68.36      2.02 o
   0   2   9       66.09       50.76      3.37 o
   1   2   9      143.10      117.63      3.45 o
   2   2   9     1818.79     1846.48     37.85 o
   3   2   9      289.61      305.28      6.84 o
   4   2   9       55.29       50.39      4.90 o
   5   2   9      439.42      462.73     11.95 o
   6   2   9      270.63      254.78      7.69 o
   7   2   9        5.38        1.70      2.47 o
   8   2   9      297.48      283.18     14.07 o
   9   2   9       20.32       20.43      4.56 o
  10   2   9        0.01       -1.25      5.02 o
  11   2   9       16.16       16.03      9.40 o
  12   2   9        7.94        8.33      6.29 o
 -13   3   9        4.84       38.23     13.66 o
 -12   3   9        0.38        1.49      6.77 o
 -11   3   9        7.28       13.05      2.89 o
 -10   3   9       60.15       63.03      4.30 o
  -9   3   9       70.13       69.35      5.39 o
  -8   3   9        3.11        3.04      2.38 o
  -7   3   9      117.58      130.67      6.54 o
  -6   3   9        1.53        2.15      1.21 o
  -5   3   9      581.18      589.06     12.79 o
  -4   3   9       25.73       22.68      1.95 o
  -3   3   9      279.74      284.34      5.53 o
  -2   3   9      240.80      219.82      5.50 o
  -1   3   9     1003.92     1070.80     23.58 o
   0   3   9      122.94      113.34      4.78 o
   1   3   9     1126.92     1208.07     25.30 o
   2   3   9        0.26       -0.91      1.62 o
   3   3   9       73.33       53.83      2.40 o
   4   3   9      119.54       90.99      3.35 o
   5   3   9        2.36        4.71      2.10 o
   6   3   9      226.53      230.31      8.00 o
   7   3   9       23.89       22.78      7.22 o
   8   3   9        1.00        0.72      5.94 o
   9   3   9        2.73       -0.50      8.58 o
  10   3   9       20.12       20.65      5.75 o
  11   3   9       14.14       16.60      6.09 o
  12   3   9       12.99       24.34      7.23 o
 -12   4   9        0.92       11.60      9.10 o
 -11   4   9        0.15       -1.82      9.61 o
 -10   4   9        0.55        4.74      2.90 o
  -9   4   9        3.40        0.95      6.01 o
  -8   4   9        5.51        6.40      1.39 o
  -7   4   9       32.58       27.83      2.11 o
  -6   4   9      518.15      562.92     16.26 o
  -5   4   9       69.37       72.67      5.04 o
  -4   4   9        9.75       13.05      3.16 o
  -3   4   9       61.10       51.88      4.28 o
  -2   4   9        1.96        2.99      0.79 o
  -1   4   9      324.93      332.40      7.21 o
   0   4   9      599.58      662.43     14.68 o
   1   4   9        6.59        8.85      1.46 o
   2   4   9       32.30       27.41      1.99 o
   3   4   9        1.90        2.10      2.04 o
   4   4   9       74.53       63.53      4.21 o
   5   4   9       89.95       75.87      3.92 o
   6   4   9       26.13       30.25      2.89 o
   7   4   9        2.26        4.04      3.62 o
   8   4   9       12.44        2.67      5.02 o
   9   4   9        0.01        1.61      4.71 o
  10   4   9        5.89        9.83      5.57 o
  11   4   9        3.16       -4.65      6.03 o
  12   4   9        1.75       -1.89      8.35 o
 -12   5   9        0.03        3.14      8.26 o
 -11   5   9        2.01       -2.97      7.27 o
 -10   5   9        6.31        8.59      5.95 o
  -9   5   9        3.60       -0.83      5.30 o
  -8   5   9      107.78       90.79      7.59 o
  -7   5   9        4.08        6.61      4.30 o
  -6   5   9        2.64       -1.31      3.29 o
  -5   5   9      292.23      291.74     11.43 o
  -4   5   9        2.01        0.17      2.84 o
  -3   5   9      100.09       85.02      5.21 o
  -2   5   9       15.21       10.95      2.97 o
  -1   5   9      118.21      130.05      3.42 o
   0   5   9      165.10      169.63      4.43 o
   1   5   9      295.63      333.42      8.58 o
   2   5   9       63.71       68.90      2.76 o
   3   5   9       20.79       25.20      2.51 o
   4   5   9        1.93        2.55      2.26 o
   5   5   9        6.74        5.03      2.09 o
   6   5   9       11.20        8.21      4.95 o
   7   5   9        7.07        6.69      5.67 o
   8   5   9        4.53        5.90      5.75 o
   9   5   9        2.00        1.60      4.56 o
  10   5   9        8.76        3.01     11.42 o
  11   5   9        0.62        6.03      6.79 o
 -12   6   9        1.64        0.50     13.43 o
 -11   6   9        5.99       -2.46      8.39 o
 -10   6   9       11.08       18.32      8.57 o
  -9   6   9       19.11       25.91     10.21 o
  -8   6   9        1.40       -4.44      5.80 o
  -7   6   9       65.23       67.92      7.64 o
  -6   6   9       18.10       17.35      7.39 o
  -5   6   9       48.01       40.99      5.93 o
  -4   6   9      142.66      137.90      7.25 o
  -3   6   9      836.43      852.42     27.14 o
  -2   6   9       82.96       87.78      5.37 o
  -1   6   9      563.49      590.85     12.20 o
   0   6   9       35.97       32.89      4.68 o
   1   6   9      134.74      131.82      3.84 o
   2   6   9       12.97        7.27      1.96 o
   3   6   9      105.84       96.63      3.92 o
   4   6   9       86.66       83.26      3.97 o
   5   6   9       23.14       26.28      3.01 o
   6   6   9       26.39       32.08      3.31 o
   7   6   9        1.33       -1.02      4.38 o
   8   6   9        1.34        5.66      4.78 o
   9   6   9       14.53       14.23      4.90 o
  10   6   9        0.17        9.77      6.17 o
  11   6   9        2.49        0.62      7.43 o
 -11   7   9       73.34       78.46     12.30 o
 -10   7   9        2.78       12.41     11.40 o
  -9   7   9        0.15        5.96      7.09 o
  -8   7   9        1.90       -6.28      6.76 o
  -7   7   9       10.41       21.18      6.62 o
  -6   7   9       46.43       53.13      7.68 o
  -5   7   9      385.27      451.84     23.54 o
  -4   7   9      158.04      174.15     10.52 o
  -3   7   9       70.82       73.33      5.95 o
  -2   7   9      409.10      415.10     20.12 o
  -1   7   9       89.71       90.49      8.18 o
   0   7   9      123.33      124.80      3.72 o
   1   7   9      114.65      109.28      6.70 o
   2   7   9       98.97      105.32      4.10 o
   3   7   9       20.79       25.44      2.49 o
   4   7   9       58.71       64.28      3.89 o
   5   7   9        0.03        0.10      2.71 o
   6   7   9       23.99       28.81      3.52 o
   7   7   9        1.03       -9.39     12.60 o
   8   7   9        0.10       -2.23      5.32 o
   9   7   9       20.44       28.18      5.78 o
  10   7   9        0.10        2.13      9.73 o
 -10   8   9        6.92       18.87     12.95 o
  -9   8   9       16.71       26.30      9.24 o
  -8   8   9       43.04       41.81      8.64 o
  -7   8   9       12.10       18.98      9.63 o
  -6   8   9       28.49       41.47      7.95 o
  -5   8   9        0.18       -1.82      8.11 o
  -4   8   9       26.50       33.16      6.21 o
  -3   8   9       23.98       26.30      5.93 o
  -1   8   9       85.53       89.56      8.27 o
   0   8   9       19.78       20.05      6.04 o
   1   8   9        2.79        2.44      1.47 o
   2   8   9       24.28       19.87      2.94 o
   3   8   9        7.71        5.83      3.05 o
   4   8   9       78.63       70.03      4.53 o
   5   8   9        8.43        8.57      3.50 o
   6   8   9       22.82       26.86      4.87 o
   7   8   9        0.90        1.72      4.17 o
   8   8   9        3.39        4.08      4.69 o
   9   8   9        1.16        6.10      5.96 o
  10   8   9        1.20      -10.99     10.99 o
 -10   9   9        0.01       -0.33     15.96 o
  -9   9   9       15.34       29.28     10.29 o
  -8   9   9        7.51        2.97      7.75 o
  -7   9   9        1.73       -2.79      6.92 o
  -6   9   9       26.94       18.98      9.42 o
  -5   9   9        0.42        4.13      6.11 o
  -4   9   9       51.50       55.79      7.68 o
  -3   9   9       56.63       71.33      9.77 o
  -2   9   9       23.36       30.40      5.95 o
  -1   9   9       12.48       14.81      6.53 o
   0   9   9        4.48        7.72      3.22 o
   1   9   9        9.68        7.91      1.88 o
   2   9   9        0.07        3.10      2.30 o
   3   9   9        3.46        5.80      4.15 o
   4   9   9       30.09       26.29      3.40 o
   5   9   9       25.00       27.10      3.94 o
   6   9   9        0.25        2.96      4.67 o
   7   9   9       17.59       12.98      7.60 o
   8   9   9        1.23        1.61      9.50 o
   9   9   9        3.37        7.20      7.22 o
  -9  10   9        0.66       10.90     10.79 o
  -8  10   9        7.48       -0.97     12.64 o
  -7  10   9        2.98      -11.60     12.60 o
  -6  10   9       23.89       29.28      8.49 o
  -5  10   9       23.22       26.30      8.05 o
  -4  10   9       67.42       70.05      9.69 o
  -3  10   9        1.70        6.28      9.73 o
  -2  10   9       10.04        2.30      5.62 o
  -1  10   9        5.13        9.12      6.44 o
   0  10   9       97.74       92.01      4.89 o
   1  10   9       66.04       51.67      6.97 o
   2  10   9       45.09       50.93      4.10 o
   3  10   9        0.82        0.60      8.37 o
   4  10   9        0.02       -2.68      3.96 o
   5  10   9        1.12        4.51      6.52 o
   6  10   9        0.60        5.90      5.07 o
   7  10   9        1.05        4.79      5.46 o
   8  10   9        0.26       -5.02     12.54 o
  -7  11   9       23.48       47.81     12.09 o
  -6  11   9        5.44       -7.73      7.73 o
  -5  11   9       20.60       27.36      9.42 o
  -4  11   9        5.21        9.28      7.43 o
  -3  11   9        0.32       -1.65      6.44 o
  -2  11   9        0.01       -9.63      9.63 o
  -1  11   9       78.46       86.17     11.93 o
   0  11   9        4.50       16.50      9.28 o
   1  11   9       55.67       66.61      5.99 o
   2  11   9       30.75       30.61      5.17 o
   3  11   9       22.09       20.69      4.22 o
   4  11   9       26.54       24.99      7.00 o
   5  11   9        3.26       14.89      5.84 o
   6  11   9        0.09        9.27      6.11 o
   7  11   9        4.18        4.70      6.17 o
  -6  12   9        0.01        6.41     10.54 o
  -5  12   9        1.95       -3.14      8.94 o
  -4  12   9        4.49       -3.82      9.60 o
  -3  12   9        1.80       14.09      8.11 o
  -2  12   9       13.07        6.10      8.89 o
  -1  12   9       34.57       30.40      9.63 o
   0  12   9        7.78        4.28      7.93 o
   1  12   9        3.53       -5.98      5.98 o
   2  12   9       48.51       47.82     12.26 o
   3  12   9        5.28       -7.45      7.45 o
   4  12   9        0.14        1.42      6.10 o
   5  12   9        0.02        8.78      6.02 o
  -3  13   9        0.29        6.94     11.93 o
  -2  13   9        5.28       -7.42     13.51 o
   0  13   9        1.91       -8.95      8.95 o
   1  13   9        8.17       -3.82      7.93 o
 -13   0  10        5.55       15.88      7.88 o
 -12   0  10       63.22       72.65      9.21 o
 -11   0  10        4.40       14.57      7.75 o
 -10   0  10      153.76      142.74      8.30 o
  -9   0  10       16.99       15.07      4.00 o
  -8   0  10       59.44       56.18      4.81 o
  -7   0  10        4.09        4.28      2.82 o
  -6   0  10       87.69      103.97      5.24 o
  -5   0  10      324.20      350.96     12.07 o
  -4   0  10      210.71      257.09      8.66 o
  -3   0  10        5.78        6.28      1.80 o
  -2   0  10        2.90        4.94      1.65 o
  -1   0  10       18.60       21.30      2.02 o
   0   0  10      721.74      685.11     19.61 o
   1   0  10      345.79      360.99     10.27 o
   2   0  10     1548.14     1615.76     47.98 o
   3   0  10        0.50        2.30      2.46 o
   4   0  10     1044.63     1108.97     38.74 o
   5   0  10      120.61      127.79      6.68 o
   6   0  10        0.16       -0.66      3.29 o
   7   0  10      144.36      139.39     12.46 o
   8   0  10       77.62       76.44      8.55 o
   9   0  10        2.96        7.93      6.81 o
  10   0  10      126.60      136.93     14.14 o
  11   0  10        5.78       -8.24      8.24 o
  12   0  10        0.01        1.65     10.41 o
 -13   1  10        0.55       -2.46      6.41 o
 -12   1  10        0.35        2.77      6.00 o
 -11   1  10        5.58        5.14      3.58 o
 -10   1  10        2.69        2.57      3.34 o
  -9   1  10        7.26        5.40      2.40 o
  -8   1  10      235.54      236.17      7.31 o
  -7   1  10        5.92        5.04      1.74 o
  -6   1  10       14.90       14.09      2.81 o
  -5   1  10      143.93      141.36      8.59 o
  -4   1  10       15.81       18.24      2.06 o
  -3   1  10       49.60       35.06      1.75 o
  -2   1  10       50.69       53.98      5.05 o
  -1   1  10       21.54       16.16      1.44 o
   0   1  10      394.43      348.53      7.16 o
   1   1  10      914.99      881.98     17.81 o
   2   1  10      164.66      161.63      4.51 o
   3   1  10       87.15       74.68      3.30 o
   4   1  10      302.41      296.77     13.08 o
   5   1  10      105.64      104.13      4.17 o
   6   1  10       90.03       93.00      4.47 o
   7   1  10       62.61       68.96      6.54 o
   8   1  10       19.33       18.42      5.13 o
   9   1  10        1.77        9.78      6.55 o
  10   1  10        0.46       -1.92      4.77 o
  11   1  10        9.05       12.45      7.21 o
  12   1  10        0.10      -11.16     14.60 o
 -13   2  10        0.03       -0.97      8.38 o
 -12   2  10        1.79        7.07      7.25 o
 -11   2  10        1.42        0.20      3.05 o
 -10   2  10       41.60       43.31      5.42 o
  -9   2  10       14.52       12.75      2.18 o
  -8   2  10       29.33       26.86      3.48 o
  -7   2  10        1.40        4.09      3.96 o
  -6   2  10       17.25       18.69      2.42 o
  -5   2  10       57.95       42.31      2.04 o
  -4   2  10       80.08       87.61      3.70 o
  -3   2  10      272.43      281.86      5.91 o
  -2   2  10       29.45       24.11      1.51 o
  -1   2  10       17.56       17.77      1.60 o
   0   2  10      214.14      220.38      5.42 o
   1   2  10        0.92        2.70      1.41 o
   2   2  10      121.09      122.14      3.40 o
   3   2  10       41.65       44.03      2.59 o
   4   2  10        0.70        0.96      1.99 o
   5   2  10        0.08       -0.76      2.14 o
   6   2  10       15.03       14.37      2.58 o
   7   2  10       25.66       31.61      4.73 o
   8   2  10        0.56       -4.18      4.67 o
   9   2  10        0.73        0.79      6.49 o
  10   2  10        0.58       -0.16      8.51 o
  11   2  10        0.47        7.48     10.98 o
  12   2  10       18.06        6.35      6.32 o
 -12   3  10       17.26       27.64     11.61 o
 -11   3  10        9.23        9.28      6.97 o
 -10   3  10        6.62        5.32      3.35 o
  -9   3  10        0.75        1.54      4.28 o
  -8   3  10      107.18      103.26      3.92 o
  -7   3  10        4.12        4.39      2.21 o
  -6   3  10      353.93      382.97      9.25 o
  -5   3  10        3.51        5.12      1.06 o
  -4   3  10        9.64        8.92      1.63 o
  -3   3  10       12.61       11.02      3.07 o
  -2   3  10      100.89       97.74      3.04 o
  -1   3  10      271.38      257.19      7.45 o
   0   3  10      471.42      474.29     10.59 o
   1   3  10       69.80       65.34      2.70 o
   2   3  10        0.04       -0.85      1.73 o
   3   3  10      217.95      230.15      6.72 o
   4   3  10       28.35       28.31      3.68 o
   5   3  10       93.57       89.08      3.69 o
   6   3  10       32.59       33.09      3.34 o
   7   3  10       13.18        9.39      3.49 o
   8   3  10        0.02        3.17      4.18 o
   9   3  10       10.64       13.63      4.93 o
  10   3  10        1.64       -1.59      4.71 o
  11   3  10        0.01        8.12      6.99 o
  12   3  10        1.01        5.55      7.54 o
 -12   4  10        7.66        8.89      7.58 o
 -11   4  10        0.83        9.12      6.29 o
 -10   4  10        5.45       -3.47      6.48 o
  -9   4  10        2.85        7.79      3.81 o
  -8   4  10       38.81       31.14      8.20 o
  -7   4  10      285.82      288.14      7.65 o
  -6   4  10       62.01       68.13      5.74 o
  -5   4  10       89.77       84.52      5.21 o
  -4   4  10      175.52      185.26      8.06 o
  -3   4  10       79.11       81.91      2.99 o
  -2   4  10      341.95      376.14      8.76 o
  -1   4  10      485.42      478.79     11.47 o
   0   4  10        7.00        8.73      1.57 o
   1   4  10       11.76       11.39      2.88 o
   2   4  10      200.23      199.85      5.58 o
   3   4  10        3.86        8.27      1.98 o
   4   4  10      149.17      142.00      5.28 o
   5   4  10       21.65       27.86      3.14 o
   6   4  10        0.75        0.50      6.19 o
   7   4  10       11.17       15.11      4.12 o
   8   4  10      138.62      142.86      9.74 o
   9   4  10       10.04        5.17      5.45 o
  10   4  10        0.05       -3.35      5.86 o
  11   4  10        6.81       13.41      7.78 o
 -12   5  10        1.73        7.07     12.37 o
 -11   5  10       38.67       33.16      9.19 o
 -10   5  10       13.15       11.70      9.76 o
  -9   5  10       68.77       66.01      8.36 o
  -8   5  10       14.98       19.78      8.57 o
  -7   5  10        2.68        0.66      7.07 o
  -6   5  10        3.01        2.30      4.59 o
  -5   5  10      937.46     1038.36     33.28 o
  -4   5  10        4.91        9.91      3.49 o
  -3   5  10     1167.14     1274.65     29.44 o
  -2   5  10       73.61       72.95      5.12 o
  -1   5  10       27.25       29.79      1.48 o
   0   5  10      390.73      386.53      9.83 o
   1   5  10      110.63      104.07      3.34 o
   2   5  10       28.70       23.28      2.27 o
   3   5  10      366.88      352.73      9.37 o
   4   5  10       32.66       33.90      2.66 o
   5   5  10       15.60        9.35      2.57 o
   6   5  10       80.08       88.55      6.25 o
   7   5  10       14.36       15.33      6.32 o
   8   5  10        1.22        7.26      6.19 o
   9   5  10        0.55        3.64      4.99 o
  10   5  10        7.85        6.96      6.03 o
  11   5  10        9.68        8.34      7.21 o
 -11   6  10        6.95      -12.72     12.72 o
 -10   6  10        3.52        4.44      7.91 o
  -9   6  10        3.67       -4.28      5.96 o
  -8   6  10        0.09        5.96      5.65 o
  -7   6  10        2.39       -1.65      7.93 o
  -6   6  10       12.05       13.23      4.96 o
  -5   6  10       11.13        2.97      4.30 o
  -4   6  10       51.99       54.84      4.76 o
  -3   6  10      112.08      113.64      6.30 o
  -2   6  10       16.92       22.03      3.84 o
  -1   6  10      143.72      144.88      3.79 o
   0   6  10       10.28       10.47      1.20 o
   1   6  10       48.48       47.84      2.52 o
   2   6  10       40.83       34.38      2.56 o
   3   6  10       13.65       10.04      3.34 o
   4   6  10        2.30        1.17      2.82 o
   5   6  10       56.76       59.58      4.90 o
   6   6  10        3.82        7.39      3.26 o
   7   6  10        2.37        0.65      4.16 o
   8   6  10       16.01       14.55      5.69 o
   9   6  10        0.48       -1.85      5.16 o
  10   6  10        0.29       -0.91      3.37 o
  11   6  10        1.03        1.27      7.08 o
 -11   7  10        0.61       -0.33      8.31 o
 -10   7  10        0.06       13.51      9.55 o
  -9   7  10       15.59       17.13     10.42 o
  -8   7  10       11.96       11.60      7.45 o
  -7   7  10       46.14       54.63     10.26 o
  -6   7  10        9.44        5.78      6.43 o
  -5   7  10       75.65       76.67      7.65 o
  -4   7  10        1.05       -1.31      7.05 o
  -3   7  10      213.97      193.77     11.11 o
  -2   7  10       10.93       13.73      3.49 o
  -1   7  10       16.26       16.20      0.62 o
   0   7  10        0.01        1.24      1.39 o
   1   7  10       46.34       45.11      2.80 o
   2   7  10       12.23        8.12      2.87 o
   3   7  10       34.87       32.87      3.29 o
   4   7  10        5.58        8.85      5.38 o
   5   7  10       21.24       20.86      3.32 o
   6   7  10        0.84        3.90      4.39 o
   7   7  10        1.93       -4.27      4.97 o
   8   7  10        2.23        7.63      5.03 o
   9   7  10        1.12        1.39      5.54 o
  10   7  10        2.63       13.38      7.09 o
 -10   8  10        0.35       -3.82      8.79 o
  -9   8  10       11.06       13.51     11.91 o
  -8   8  10        0.00        0.83      7.30 o
  -7   8  10        0.62       -3.82      7.63 o
  -6   8  10       10.33        0.50      8.79 o
  -5   8  10        0.70       -6.59      6.59 o
  -4   8  10        1.93        3.96      5.48 o
  -3   8  10       19.27       26.30      5.67 o
  -2   8  10       18.61       17.33      3.99 o
  -1   8  10      232.51      244.36     15.28 o
   0   8  10       77.78       78.08      2.94 o
   1   8  10       12.85       13.76      2.83 o
   2   8  10        9.08        7.40      2.73 o
   3   8  10        0.21       -0.94      3.96 o
   4   8  10        9.07        2.55      3.57 o
   5   8  10        6.37       10.24      3.62 o
   6   8  10       39.83       45.03      5.58 o
   7   8  10        9.64       18.64      4.65 o
   8   8  10       10.04        5.24      5.38 o
   9   8  10        0.41       -5.56      8.42 o
  -9   9  10       71.76       94.45     13.49 o
  -8   9  10       20.12       33.16     11.99 o
  -7   9  10        0.09       -3.47      7.95 o
  -6   9  10       39.42       37.13      7.98 o
  -5   9  10        0.22       -8.74      8.74 o
  -4   9  10       52.21       61.89      9.11 o
  -3   9  10       93.93      107.66     10.94 o
  -2   9  10       65.78       89.29     10.20 o
  -1   9  10        2.66        8.39      6.37 o
   0   9  10       51.81       57.20      5.82 o
   1   9  10       54.27       56.14     13.15 o
   2   9  10       28.02       32.21      3.37 o
   3   9  10        1.44       -0.43      1.56 o
   4   9  10       17.64       11.55      3.69 o
   5   9  10        2.82        4.29      4.93 o
   6   9  10       15.28       17.52      4.83 o
   7   9  10        0.02       -6.01      6.01 o
   8   9  10        2.85       -0.77      5.47 o
  -8  10  10        2.01       -3.14     10.26 o
  -7  10  10        6.91        6.41      8.72 o
  -6  10  10        0.60        2.79     11.22 o
  -5  10  10        0.91       -7.78      9.75 o
  -4  10  10       14.75       17.99      8.61 o
  -3  10  10       10.65        5.47      6.43 o
  -2  10  10        0.60        2.15      6.77 o
  -1  10  10        2.96       -7.42      8.62 o
   0  10  10       31.63       22.51      2.39 o
   1  10  10       48.80       38.82      5.97 o
   2  10  10       29.90       31.28      8.04 o
   3  10  10       17.71       22.20      5.37 o
   4  10  10       78.77       90.97      7.51 o
   5  10  10        0.41        1.51      5.12 o
   6  10  10       16.38       16.30     12.38 o
   7  10  10        0.00       -0.77      6.37 o
  -7  11  10       35.82       31.99     15.12 o
  -6  11  10        3.74       19.66     12.77 o
  -5  11  10        0.09       -4.44      8.72 o
  -4  11  10        5.38       10.08      8.41 o
  -3  11  10        0.82        6.28      7.80 o
  -2  11  10       26.93       21.18      7.93 o
  -1  11  10       16.35       14.67      7.58 o
   0  11  10        7.42       -1.40      6.92 o
   1  11  10        3.81       12.67      7.78 o
   2  11  10        3.30        7.39      4.38 o
   3  11  10       13.22       18.21      5.88 o
   4  11  10        1.49        3.63      5.60 o
   5  11  10        5.55       12.05      5.23 o
   6  11  10        0.51       -5.45      7.16 o
  -5  12  10        5.02       -5.47     10.11 o
  -4  12  10       18.31       17.35     14.67 o
  -3  12  10        9.42        4.77     12.69 o
  -2  12  10        6.29       16.70     13.23 o
  -1  12  10        3.04       10.08     10.77 o
   0  12  10        0.80       -2.46      8.06 o
   1  12  10       19.90       15.96      6.17 o
   2  12  10        0.84       10.90      7.65 o
   3  12  10       40.39       33.31      8.76 o
   4  12  10       20.74       26.57      9.53 o
 -12   1  11        1.07       -6.15      6.15 o
 -11   1  11        2.36        2.67      5.12 o
 -10   1  11        1.10        2.46      3.48 o
  -9   1  11        2.02        1.48      2.20 o
  -8   1  11       63.97       63.30      3.58 o
  -7   1  11        0.98        0.61      1.81 o
  -6   1  11      451.62      466.86     12.13 o
  -5   1  11       44.71       47.62      2.29 o
  -4   1  11        2.29        1.64      1.20 o
  -3   1  11      142.28      153.21      4.39 o
  -2   1  11      123.69      132.02      3.86 o
  -1   1  11      147.77      144.52      3.61 o
   0   1  11      858.84      923.91     19.35 o
   1   1  11      431.52      467.87     10.30 o
   2   1  11      607.65      629.64     14.41 o
   3   1  11      370.84      389.16     10.04 o
   4   1  11       18.60       22.18      2.78 o
   5   1  11        8.57        7.38      2.16 o
   6   1  11       65.69       61.90      3.42 o
   7   1  11        7.44        3.58      3.91 o
   8   1  11       22.96       24.78      4.97 o
   9   1  11        0.27        8.64      5.62 o
  10   1  11        0.55        1.98      8.09 o
  11   1  11        0.26        9.60      9.66 o
  12   1  11        5.06       13.57      7.08 o
 -12   2  11        6.18       11.70      7.73 o
 -11   2  11       40.68       53.31      9.77 o
 -10   2  11       19.60       15.11      4.40 o
  -9   2  11        1.19        1.44      2.32 o
  -8   2  11       23.56       24.77      2.45 o
  -7   2  11       54.48       52.68      2.86 o
  -6   2  11       65.25       54.33      2.50 o
  -5   2  11       72.00       76.60      2.65 o
  -4   2  11       17.78       24.03      1.75 o
  -3   2  11       32.01       28.73      1.42 o
  -2   2  11       69.02       64.78      3.09 o
  -1   2  11      183.40      180.12      4.72 o
   0   2  11      196.35      211.92      5.01 o
   1   2  11       87.26       70.93      2.43 o
   2   2  11      507.88      525.53     13.99 o
   3   2  11       19.21       17.64      2.19 o
   4   2  11      492.54      529.79     12.79 o
   5   2  11        5.06        7.50      2.25 o
   6   2  11       61.99       56.57      4.29 o
   7   2  11        0.49       -0.06      4.32 o
   8   2  11       16.32       17.18      4.26 o
   9   2  11        0.22       -5.77      5.77 o
  10   2  11       43.30       46.52      6.64 o
  11   2  11        0.43       -4.19      6.54 o
 -12   3  11        4.07        4.94      7.60 o
 -11   3  11        6.33       14.17      7.07 o
 -10   3  11        0.31        1.87      4.71 o
  -9   3  11       92.78       97.02      5.26 o
  -8   3  11       15.00       10.02      3.72 o
  -7   3  11        9.56       11.75      4.22 o
  -6   3  11      119.95      131.26      3.70 o
  -5   3  11      121.87      122.33      3.69 o
  -4   3  11        3.81        2.27      0.93 o
  -3   3  11     1702.40     1866.48     39.40 o
  -2   3  11       41.11       46.71      1.99 o
  -1   3  11       12.00        9.95      1.51 o
   0   3  11      435.08      434.36     10.72 o
   1   3  11       71.01       74.92      3.46 o
   2   3  11       73.65       60.77      4.22 o
   3   3  11      130.91      112.46      6.16 o
   4   3  11       34.55       41.11      3.16 o
   5   3  11       37.02       37.99      3.40 o
   6   3  11      158.06      171.81      6.79 o
   7   3  11        1.33        7.80      3.67 o
   8   3  11       14.51        8.11      4.83 o
   9   3  11        0.57        1.67      6.35 o
  10   3  11        0.01       -3.62      5.32 o
  11   3  11        0.44        2.81     13.45 o
 -12   4  11       13.86       22.25     10.06 o
 -11   4  11        0.47        0.97      7.71 o
 -10   4  11        0.14        3.14      6.11 o
  -9   4  11       70.91       70.48      8.84 o
  -8   4  11        2.11        2.19      0.96 o
  -7   4  11        1.17        1.07      0.98 o
  -6   4  11        1.02        4.61      3.80 o
  -5   4  11        1.31        2.00      4.48 o
  -4   4  11       13.14       13.89      3.63 o
  -3   4  11       19.24       18.23      0.95 o
  -2   4  11        0.77       -0.99      0.99 o
  -1   4  11      408.23      409.87      9.94 o
   0   4  11      107.58      125.08      7.13 o
   1   4  11        8.82        9.67      2.51 o
   2   4  11       31.93       29.16      2.39 o
   3   4  11        3.03        3.85      1.80 o
   4   4  11        0.24       -0.91      3.06 o
   5   4  11      162.29      140.02      6.58 o
   6   4  11        8.92        3.83      2.95 o
   7   4  11       73.43       78.54      7.25 o
   8   4  11        2.25        0.58      9.10 o
   9   4  11       13.44        3.71      6.81 o
  10   4  11        4.43       11.48      6.69 o
  11   4  11        2.21        3.62      7.04 o
 -11   5  11        4.40       11.60     11.73 o
 -10   5  11        2.27        3.47      6.95 o
  -9   5  11        1.07       15.56      9.43 o
  -8   5  11        3.58       -5.15      5.15 o
  -7   5  11        1.49        3.14      5.80 o
  -6   5  11       31.91       42.65      6.71 o
  -5   5  11      588.24      571.49     20.94 o
  -4   5  11      342.16      334.18     11.77 o
  -3   5  11       86.41       80.19      4.65 o
  -2   5  11       28.34       32.23      1.29 o
  -1   5  11       28.75       28.20      1.63 o
   0   5  11        0.07       -0.79      1.34 o
   1   5  11      124.86      112.91      3.64 o
   2   5  11      117.32      122.69      7.76 o
   3   5  11        0.50        1.63      1.91 o
   4   5  11       16.61       16.20      3.42 o
   5   5  11       18.94       17.28      3.66 o
   6   5  11       45.16       51.28      4.47 o
   7   5  11        0.05        5.28      5.07 o
   8   5  11       14.60       23.03      5.33 o
   9   5  11        1.62       -4.47     10.83 o
  10   5  11        7.09        5.80      9.98 o
  11   5  11       13.24       15.31      7.50 o
 -11   6  11        0.76        0.66      9.70 o
 -10   6  11       54.33       71.33     13.02 o
  -9   6  11        0.47        8.44      7.24 o
  -8   6  11        0.01       -4.28      8.08 o
  -7   6  11      157.51      185.50     13.32 o
  -6   6  11        9.63        6.61      5.42 o
  -5   6  11        6.49        1.82      5.30 o
  -4   6  11        0.03        0.66      4.59 o
  -3   6  11      117.86      101.48      5.53 o
  -2   6  11      144.77      155.18     10.85 o
  -1   6  11       43.61       40.99      2.19 o
   0   6  11       39.89       38.45      2.15 o
   1   6  11       21.55       18.51      1.91 o
   2   6  11        5.18        3.20      3.45 o
   3   6  11      134.49      123.92      7.61 o
   4   6  11       15.16       15.96      3.19 o
   5   6  11        7.52        6.51      2.77 o
   6   6  11        0.59       -3.85      6.69 o
   7   6  11        7.17       16.70      8.41 o
   8   6  11       77.99       81.65      7.99 o
   9   6  11       25.76       34.14      6.95 o
  10   6  11       10.50        4.91      6.38 o
 -10   7  11        2.61        6.41     10.74 o
  -9   7  11       16.07       17.66      9.40 o
  -8   7  11      135.62      161.74     15.69 o
  -7   7  11      239.16      229.27     18.30 o
  -6   7  11       10.91        8.44      9.25 o
  -5   7  11        2.15        2.30      5.77 o
  -4   7  11       99.58      122.00      8.81 o
  -3   7  11       63.30       67.70      7.19 o
  -2   7  11      186.73      196.59     13.35 o
  -1   7  11      245.86      254.98     14.80 o
   0   7  11        5.34        5.78      1.57 o
   1   7  11       10.50        6.38      1.69 o
   2   7  11       24.33       23.98      2.72 o
   3   7  11       41.93       44.31      3.77 o
   4   7  11        0.29       -2.97      2.97 o
   5   7  11       16.22       23.21      4.39 o
   6   7  11        0.83       -2.07      4.30 o
   7   7  11        0.20       -1.48      6.64 o
   8   7  11        7.19       15.07      7.93 o
   9   7  11       10.61        3.56      5.42 o
  10   7  11        7.53       12.43      7.77 o
  -9   8  11        4.64       -5.12      7.91 o
  -8   8  11       46.53       47.29      9.90 o
  -7   8  11       15.87       26.04      9.19 o
  -6   8  11       50.52       48.19      8.92 o
  -5   8  11       24.50       13.90      9.30 o
  -4   8  11        7.03        6.41      5.93 o
  -3   8  11        7.56        9.28      6.26 o
  -2   8  11       16.28       19.59      4.28 o
  -1   8  11        4.96        5.78      6.29 o
   0   8  11       33.06       27.76      2.00 o
   1   8  11      140.95      130.19      5.46 o
   2   8  11        0.13       -0.99      2.44 o
   3   8  11        5.16        4.91      3.10 o
   4   8  11        0.05        0.20      3.09 o
   5   8  11       24.01       27.73      4.18 o
   6   8  11       34.41       36.33      5.53 o
   7   8  11        0.88       -5.23      7.02 o
   8   8  11        1.32        6.29      6.05 o
   9   8  11        0.60       -4.32      6.77 o
  -9   9  11        1.77        2.30      9.90 o
  -8   9  11        2.32        0.00      1.65 o
  -7   9  11        4.62        6.41      8.59 o
  -6   9  11       28.87       17.35     10.92 o
  -5   9  11       53.65       42.47      7.70 o
  -4   9  11       15.53       11.70      6.94 o
  -3   9  11        6.69        4.28      8.08 o
  -2   9  11        7.23        5.47      5.77 o
  -1   9  11        4.24        7.75      4.39 o
   0   9  11        4.29        8.08      9.10 o
   1   9  11        0.94       -1.58      3.05 o
   2   9  11        1.11        1.33      3.17 o
   3   9  11       14.17       11.33      5.20 o
   4   9  11        0.02        5.37      4.55 o
   5   9  11        5.86       14.83     11.59 o
   6   9  11       15.14       18.31     11.49 o
   7   9  11       22.46       30.03     13.00 o
   8   9  11        6.55        5.72      9.48 o
  -7  10  11        6.18        7.93      9.91 o
  -6  10  11       46.51       46.77      9.67 o
  -5  10  11       35.20       48.36      9.12 o
  -4  10  11        0.04       -4.61      8.06 o
  -3  10  11        2.33        5.78     10.37 o
  -2  10  11       43.44       25.13     10.05 o
  -1  10  11       38.59       26.16      5.70 o
   0  10  11       22.78       11.09      6.00 o
   1  10  11       35.96       33.27      3.92 o
   2  10  11        3.24       -1.71      3.82 o
   3  10  11       13.98       19.63      6.49 o
   4  10  11       15.80       18.12      5.85 o
   5  10  11        8.27       13.01      6.96 o
   6  10  11        0.21       -0.15      1.61 o
   7  10  11       12.43       18.51      6.82 o
  -6  11  11        2.46        1.49      9.60 o
  -5  11  11        6.26       12.85      8.94 o
  -4  11  11        0.00       -8.11      8.11 o
  -3  11  11       50.69       48.01     10.87 o
  -2  11  11        0.30       -0.83      6.97 o
  -1  11  11       10.34        0.33      8.14 o
   0  11  11       14.50        9.38      5.11 o
   1  11  11        5.92        1.49      7.60 o
   2  11  11       24.03       46.76      9.67 o
   3  11  11        1.39       11.70     11.07 o
   4  11  11       13.60       14.09      8.97 o
   5  11  11       16.17        3.10      8.51 o
  -4  12  11        0.64       -6.61      9.58 o
  -3  12  11        8.18       15.36     11.18 o
  -2  12  11       15.71        5.96      8.79 o
  -1  12  11        0.95       -4.13      8.09 o
   0  12  11        1.30      -11.94     11.94 o
   1  12  11        1.23       -1.70      5.96 o
   2  12  11        5.53        0.97      7.88 o
   3  12  11        4.92      -13.05     13.05 o
 -12   0  12        1.47        7.29      6.59 o
 -11   0  12        0.37        3.29      4.61 o
 -10   0  12       34.77       33.76      6.13 o
  -9   0  12       69.57       58.91      5.52 o
  -8   0  12        9.54        9.60      3.50 o
  -7   0  12      309.52      315.46     13.72 o
  -6   0  12        5.08        7.57      3.32 o
  -5   0  12       74.67       94.99      5.52 o
  -4   0  12      674.92      714.08     23.44 o
  -3   0  12      696.48      680.36     26.24 o
  -2   0  12      347.66      295.52     11.08 o
  -1   0  12      236.13      257.96      8.26 o
   0   0  12       38.69       36.66      3.11 o
   1   0  12       95.46       87.64      4.10 o
   2   0  12       10.04        5.60      2.61 o
   3   0  12       49.62       56.56      4.25 o
   4   0  12      681.20      771.59     36.54 o
   5   0  12        7.24       10.08      3.83 o
   6   0  12        8.49       16.39      5.83 o
   7   0  12       34.34       31.84      8.13 o
   8   0  12       16.98        9.43      6.64 o
   9   0  12       21.46       16.82     10.85 o
  10   0  12       56.69       59.69     12.11 o
  11   0  12        0.00        0.97      9.37 o
 -12   1  12       15.26       29.28     10.71 o
 -11   1  12        1.28        1.27      3.80 o
 -10   1  12       11.45       10.53      3.28 o
  -9   1  12       82.83       73.41      5.07 o
  -8   1  12        0.08       -1.69      3.54 o
  -7   1  12       80.68       76.92      5.20 o
  -6   1  12       16.49       18.43      1.87 o
  -5   1  12       57.89       56.53      2.55 o
  -4   1  12      335.36      330.44      8.06 o
  -3   1  12      118.32      126.27      3.78 o
  -2   1  12       42.33       44.50      3.52 o
  -1   1  12     2259.86     2447.44     53.33 o
   0   1  12       97.70       78.43      3.11 o
   1   1  12      643.48      698.99     17.03 o
   2   1  12     2075.69     2260.17     58.91 o
   3   1  12       63.27       61.60      3.83 o
   4   1  12        6.10        3.24      4.53 o
   5   1  12      154.11      141.43      5.73 o
   6   1  12        0.19       -3.73      3.73 o
   7   1  12        0.07        1.11      5.01 o
   8   1  12       54.99       70.37      6.57 o
   9   1  12        6.02       -0.78      5.01 o
  10   1  12        7.26        2.34      5.77 o
  11   1  12        3.62        1.52      7.03 o
 -12   2  12        2.63       -0.50      7.63 o
 -11   2  12        9.60       16.19      7.24 o
 -10   2  12        8.55        9.02      3.37 o
  -9   2  12       13.56       11.73      3.27 o
  -8   2  12        6.02        8.49      2.20 o
  -7   2  12      119.91      110.95      5.66 o
  -6   2  12      250.93      214.55      5.97 o
  -5   2  12      461.77      456.57     12.26 o
  -4   2  12       74.60       75.20      2.89 o
  -3   2  12        2.82        2.53      1.62 o
  -2   2  12       16.28       16.08      1.78 o
  -1   2  12      704.71      744.16     16.89 o
   0   2  12      264.69      244.27      6.28 o
   1   2  12       49.26       44.75      3.00 o
   2   2  12      102.05       93.00      3.85 o
   3   2  12        0.11       -0.39      2.10 o
   4   2  12      156.02      151.65      6.51 o
   5   2  12       55.30       64.56      4.66 o
   6   2  12       24.25       25.01      3.95 o
   7   2  12       85.94       82.44      6.76 o
   8   2  12       20.78       21.98      5.39 o
   9   2  12        0.80       -0.38      6.56 o
  10   2  12        0.72        9.23     12.95 o
  11   2  12        6.43       19.72      7.78 o
 -11   3  12       32.48       23.99      8.81 o
 -10   3  12        6.96        8.74      6.92 o
  -9   3  12      100.43       98.97      6.41 o
  -8   3  12       39.95       36.01      5.11 o
  -7   3  12       93.73       87.88      3.25 o
  -6   3  12       25.11       23.60      3.68 o
  -5   3  12       19.55       21.79      1.59 o
  -4   3  12        7.26        8.38      2.17 o
  -3   3  12     1478.83     1597.60     35.68 o
  -2   3  12      784.20      756.24     18.58 o
  -1   3  12       12.67       14.86      1.86 o
   0   3  12      174.68      168.06      7.19 o
   1   3  12       20.41       21.57      1.80 o
   2   3  12       13.36        5.79      2.28 o
   3   3  12      605.17      621.81     17.95 o
   4   3  12      461.93      507.03     16.10 o
   5   3  12       10.92       11.51      4.45 o
   6   3  12       34.03       38.03      4.57 o
   7   3  12        7.91        8.84      8.43 o
   8   3  12       44.53       44.20      5.82 o
   9   3  12        0.57       -4.84      5.54 o
  10   3  12        8.55        2.26      6.40 o
  11   3  12        0.95        1.04      8.22 o
 -11   4  12       21.99       24.24      8.86 o
 -10   4  12        1.89        2.15      6.44 o
  -9   4  12        1.84        2.30      8.42 o
  -8   4  12      104.59      139.64     10.94 o
  -7   4  12        0.16       -4.94      6.74 o
  -6   4  12        5.77       -6.41      6.57 o
  -5   4  12      364.17      394.59     14.32 o
  -4   4  12       44.63       42.79      4.12 o
  -3   4  12      837.45      877.03     18.88 o
  -2   4  12      249.74      261.31      6.28 o
  -1   4  12      264.10      257.93      7.33 o
   0   4  12      141.38      128.32      4.19 o
   1   4  12      110.56      104.15      3.72 o
   2   4  12       11.91        9.98      2.07 o
   3   4  12       65.71       50.87      3.21 o
   4   4  12        6.47       12.09      3.08 o
   5   4  12      109.86       96.99      5.71 o
   6   4  12      107.37      109.52     11.33 o
   7   4  12        6.22        6.02      4.99 o
   8   4  12       17.96       21.42      5.84 o
   9   4  12        9.24       10.78      6.22 o
  10   4  12       24.77       25.74      6.67 o
 -11   5  12        4.67        5.29      7.27 o
 -10   5  12        6.89        4.61     11.37 o
  -9   5  12        7.36       -0.17      7.35 o
  -8   5  12       59.43       50.72      7.32 o
  -7   5  12       12.00       22.62      6.00 o
  -6   5  12       48.82       40.49      8.84 o
  -5   5  12      124.43      120.04     10.14 o
  -4   5  12       16.36       19.78      5.49 o
  -3   5  12       96.58       90.17      4.46 o
  -2   5  12       15.36       19.88      2.13 o
  -1   5  12       26.58       32.18      2.76 o
   0   5  12      888.26      886.78     23.46 o
   1   5  12      126.62      125.58      4.42 o
   2   5  12       23.19       26.30      2.32 o
   3   5  12      133.27      144.56      6.04 o
   4   5  12       27.57       22.30      3.00 o
   5   5  12        0.08       -2.32      5.96 o
   6   5  12       89.07       90.75      6.48 o
   7   5  12       10.57       14.55      5.19 o
   8   5  12        0.27       -3.83      4.72 o
   9   5  12        1.81       -6.17      6.68 o
  10   5  12        1.37        7.86     10.23 o
 -10   6  12        4.37        8.44      8.59 o
  -9   6  12        1.27        1.31      9.70 o
  -8   6  12       32.71       36.35     10.54 o
  -7   6  12        3.07        0.83      5.30 o
  -6   6  12      195.87      205.70     14.76 o
  -5   6  12      299.02      304.51     18.42 o
  -4   6  12       34.09       39.67      6.81 o
  -3   6  12       13.27       19.66      3.97 o
  -2   6  12       32.58       34.20      6.01 o
  -1   6  12       68.94       70.16      4.08 o
   0   6  12      150.69      141.75      5.07 o
   1   6  12      173.87      167.74      6.51 o
   2   6  12       15.32        8.47      2.10 o
   3   6  12       76.61       59.03      8.51 o
   4   6  12        2.12       -2.19      3.89 o
   5   6  12        3.71       -0.58      4.00 o
   6   6  12        8.23        6.83      4.42 o
   7   6  12        9.61        9.45      5.26 o
   8   6  12        4.64        0.90      4.90 o
   9   6  12       10.46        3.97      7.14 o
  10   6  12        1.94       -2.69      7.55 o
 -10   7  12        0.94       -9.43      9.43 o
  -9   7  12        0.05        4.28     11.07 o
  -8   7  12       10.51        6.28      8.11 o
  -7   7  12        3.49       -0.66      8.72 o
  -6   7  12       27.31       31.56      6.79 o
  -5   7  12        0.08       -2.00      6.48 o
  -4   7  12       12.06       10.24      6.10 o
  -3   7  12        6.14        9.28      5.09 o
  -2   7  12       12.43       10.90      7.90 o
  -1   7  12       19.66       10.24      5.77 o
   0   7  12        4.42        7.94      1.69 o
   1   7  12       12.24       10.39      2.22 o
   2   7  12      125.78      117.90      5.28 o
   3   7  12       11.71        4.23      2.62 o
   4   7  12        0.65        1.52      3.14 o
   5   7  12       16.94       13.54      4.83 o
   6   7  12        1.46        3.44      4.51 o
   7   7  12        3.47        0.77     18.20 o
   8   7  12       21.71       26.61     14.56 o
   9   7  12       11.40        6.80     13.31 o
  -9   8  12       49.62       35.89     14.33 o
  -8   8  12       11.43        0.50      8.13 o
  -7   8  12       20.06       11.09      7.27 o
  -6   8  12       10.80        5.60      9.73 o
  -5   8  12       50.61       54.63      8.74 o
  -4   8  12       70.05       63.54     11.07 o
  -3   8  12      134.81      140.58     11.89 o
  -2   8  12       38.02       25.31      6.34 o
  -1   8  12       90.31      106.86      9.84 o
   0   8  12        3.67        1.63      1.87 o
   1   8  12       17.42       14.26      2.27 o
   2   8  12       19.23       17.79      2.58 o
   3   8  12       17.49       24.15      6.53 o
   4   8  12        1.82        5.01      3.56 o
   5   8  12       40.15       38.16      4.97 o
   6   8  12       39.55       57.56     14.17 o
   7   8  12        4.88        7.13      5.86 o
   8   8  12        0.04        0.06      5.69 o
  -8   9  12        0.14       11.43     13.56 o
  -7   9  12       28.78       27.10     11.38 o
  -6   9  12        0.65        1.31      7.05 o
  -5   9  12        2.60       -6.61      7.73 o
  -4   9  12        0.51       -8.59     10.09 o
  -3   9  12       23.80       33.31      7.12 o
  -2   9  12        8.33       22.73      8.21 o
  -1   9  12       72.60       73.98     12.17 o
   0   9  12        8.85       14.87      8.92 o
   1   9  12        0.14        1.63     10.97 o
   2   9  12        9.20       10.80      4.55 o
   3   9  12        7.33       12.69      6.68 o
   4   9  12        0.10        6.11      8.94 o
   5   9  12        1.71        1.77      5.77 o
   6   9  12        1.43        7.02      5.66 o
   7   9  12       19.66       17.36      8.34 o
  -7  10  12       23.19       36.03     10.34 o
  -6  10  12       15.79       17.35      9.42 o
  -5  10  12        1.11        1.82     11.23 o
  -4  10  12       15.15        3.62     12.72 o
  -3  10  12        0.00        0.50      7.14 o
  -2  10  12        5.03        7.29      7.63 o
  -1  10  12       10.75        6.90      4.98 o
   0  10  12       14.87       14.57      7.45 o
   1  10  12       13.69        8.29      8.14 o
   2  10  12        6.78        5.96      7.60 o
   3  10  12       32.05       38.15      5.74 o
   4  10  12        6.53        9.58      4.67 o
   5  10  12        0.32       -6.53      6.53 o
   6  10  12        4.11        4.34      8.22 o
  -5  11  12        1.72       -2.15     13.36 o
  -4  11  12        8.29       20.82     12.90 o
  -3  11  12        3.73        4.77     11.07 o
  -2  11  12        1.09       18.53     13.28 o
  -1  11  12        6.03        1.65     10.08 o
   0  11  12        7.37      -10.57     11.20 o
   1  11  12        1.94       14.87      8.42 o
   2  11  12        0.26       -1.49      7.12 o
   3  11  12        0.12       13.41     12.24 o
   4  11  12       11.81       17.13      8.72 o
  -2  12  12        3.36        6.10     10.09 o
  -1  12  12        1.00       11.60     10.77 o
   0  12  12        3.42       -2.97     10.04 o
   1  12  12       26.39       11.39      9.24 o
 -11   1  13        8.12        9.75      8.76 o
 -10   1  13        2.20        0.13      4.66 o
  -9   1  13       78.54       68.19      6.02 o
  -8   1  13        0.86        0.87      2.50 o
  -7   1  13      589.58      611.68     15.60 o
  -6   1  13       30.85       19.61      4.89 o
  -5   1  13      174.57      171.31      5.56 o
  -4   1  13      178.62      138.81      7.11 o
  -3   1  13      464.99      466.16     11.87 o
  -2   1  13        3.80        3.41      2.89 o
  -1   1  13     1677.78     1767.59     46.50 o
   0   1  13      778.82      787.55     20.35 o
   1   1  13      213.45      215.90      6.68 o
   2   1  13      127.88      119.14      9.54 o
   3   1  13      413.58      428.14     11.83 o
   4   1  13       85.06       90.67      4.32 o
   5   1  13      276.25      296.76     11.55 o
   6   1  13       38.46       39.22      7.11 o
   7   1  13       23.01       23.66      7.30 o
   8   1  13        5.79        3.42      4.51 o
   9   1  13        0.01       -4.78      5.30 o
  10   1  13       12.70       14.56      9.33 o
  11   1  13        0.11       -7.50      7.50 o
 -11   2  13        2.42        0.83     10.28 o
 -10   2  13       45.25       37.59      7.57 o
  -9   2  13        7.02        5.00      3.48 o
  -8   2  13       28.57       25.06      3.45 o
  -7   2  13       60.63       58.75      3.13 o
  -6   2  13       30.66       46.49      5.73 o
  -5   2  13      163.56      175.46      5.72 o
  -4   2  13       63.63       53.16      2.42 o
  -3   2  13      159.98      180.82      5.71 o
  -2   2  13       40.02       30.31      4.74 o
  -1   2  13      611.85      639.86     16.43 o
   0   2  13       12.32       15.13      2.40 o
   1   2  13      908.02      959.29     27.85 o
   2   2  13       16.17       23.34      2.80 o
   3   2  13        3.07        2.71      2.32 o
   4   2  13       33.46       42.56      3.82 o
   5   2  13      185.04      167.64      7.28 o
   6   2  13      108.52      121.71      8.64 o
   7   2  13       11.40       10.19      4.82 o
   8   2  13        2.22       -4.48      5.88 o
   9   2  13        6.25        0.68      5.83 o
  10   2  13        1.80       19.13      8.84 o
 -11   3  13        4.52       10.41      7.14 o
 -10   3  13        0.45       -1.49      8.44 o
  -9   3  13        7.71        7.29      8.61 o
  -8   3  13        7.48        9.01      2.65 o
  -7   3  13        1.00       -1.12      1.76 o
  -6   3  13      244.23      234.65      6.96 o
  -5   3  13        0.41       -2.44      2.72 o
  -4   3  13      527.21      529.48     14.82 o
  -3   3  13       38.30       32.31      1.81 o
  -2   3  13       20.38       11.29      1.76 o
  -1   3  13       25.84       25.26      2.28 o
   0   3  13      134.12      121.97      4.09 o
   1   3  13      104.68      101.78      3.94 o
   2   3  13      758.53      748.28     19.32 o
   3   3  13        1.81        1.21      5.36 o
   4   3  13      308.09      342.24     15.52 o
   5   3  13        4.40        7.66      3.29 o
   6   3  13        4.91        7.67      3.96 o
   7   3  13        1.18       -2.34      5.73 o
   8   3  13       17.69       27.33      5.91 o
   9   3  13        0.41       -3.65      5.69 o
  10   3  13        0.03       -1.03      6.86 o
 -11   4  13        8.27       -0.97      8.05 o
 -10   4  13        5.22        2.79     11.04 o
  -9   4  13       95.71       97.76     10.17 o
  -8   4  13       27.27       25.13      7.22 o
  -7   4  13        3.11        5.47      6.31 o
  -6   4  13        7.08       -4.97      4.97 o
  -5   4  13        2.96        3.75      1.07 o
  -4   4  13      166.48      183.69      4.96 o
  -3   4  13      224.24      247.55      6.20 o
  -2   4  13      174.54      179.31      4.80 o
  -1   4  13       38.52       38.88      2.66 o
   0   4  13      105.98      109.41      4.47 o
   1   4  13       13.02       14.76      2.47 o
   2   4  13        0.59       -2.15      2.15 o
   3   4  13       42.68       33.56      3.11 o
   4   4  13        2.08        8.21      2.83 o
   5   4  13       15.75        8.61      3.57 o
   6   4  13        1.29        1.57      4.03 o
   7   4  13       28.27       32.29      5.04 o
   8   4  13        9.37       10.29      5.36 o
   9   4  13       10.97        2.08     10.85 o
  10   4  13       23.39       21.61      8.09 o
 -10   5  13       26.44       25.77      8.74 o
  -9   5  13        4.13        4.61      9.55 o
  -8   5  13        5.26        3.82      6.62 o
  -7   5  13       72.59       94.97     11.02 o
  -6   5  13       96.85      102.40      8.84 o
  -5   5  13       95.15      102.40      8.33 o
  -4   5  13       46.66       49.99      7.82 o
  -3   5  13        4.29       -1.49      3.44 o
  -2   5  13      104.53       96.96      3.37 o
  -1   5  13        2.43        1.82      2.15 o
   0   5  13       14.42       14.06      3.28 o
   1   5  13        5.41        6.14      2.15 o
   2   5  13       57.28       66.00      4.29 o
   3   5  13        6.62        7.50      2.61 o
   4   5  13       42.06       45.03      4.15 o
   5   5  13        5.32       12.22      4.05 o
   6   5  13       43.16       51.52     12.29 o
   7   5  13        2.71       -0.82      4.52 o
   8   5  13        0.68       -1.02      4.52 o
   9   5  13        0.27        1.73      5.83 o
  10   5  13        4.47        6.74     11.22 o
 -10   6  13        6.63       15.56     10.75 o
  -9   6  13        7.75       25.13      8.76 o
  -8   6  13       25.59       30.55     11.37 o
  -7   6  13       73.08       82.86      9.36 o
  -6   6  13      162.71      160.81     11.41 o
  -5   6  13      196.83      229.61     15.59 o
  -4   6  13       42.56       47.48      6.91 o
  -3   6  13       93.04       89.13      6.43 o
  -2   6  13       91.55       96.50      8.08 o
  -1   6  13        3.73        3.33      1.22 o
   0   6  13        1.74        2.10      3.06 o
   1   6  13      101.69      103.16      4.69 o
   2   6  13        0.22        4.61      3.08 o
   3   6  13        9.77        9.21      2.86 o
   4   6  13        0.04       -0.28      3.01 o
   5   6  13        8.69        8.30      3.86 o
   6   6  13        0.07       -3.82      4.28 o
   7   6  13       47.01       61.93      7.59 o
   8   6  13       42.99       61.59      7.66 o
   9   6  13        2.48        1.30      7.92 o
  -9   7  13        9.62        8.44      8.44 o
  -8   7  13       17.87       20.93     12.36 o
  -7   7  13       13.14        8.89      6.91 o
  -6   7  13       15.68       12.67      9.62 o
  -5   7  13        0.18        9.12      6.29 o
  -4   7  13       18.13       21.64      9.81 o
  -3   7  13      117.31      118.34     10.35 o
  -2   7  13       19.20       24.11      6.44 o
  -1   7  13       76.67       77.11      8.81 o
   0   7  13        0.21       -1.49      1.76 o
   1   7  13       23.07       18.53      2.56 o
   2   7  13        3.38        9.11      3.03 o
   3   7  13        0.23       -2.84      2.84 o
   4   7  13        4.39        3.90      5.39 o
   5   7  13       20.64       27.51      4.35 o
   6   7  13        1.95        2.37      4.84 o
   7   7  13        7.48        5.74      6.78 o
   8   7  13       32.14       42.63     12.58 o
  -8   8  13       56.59       62.50     11.58 o
  -7   8  13        4.02       -8.06     12.04 o
  -6   8  13       17.38        4.44      7.42 o
  -5   8  13       49.02       50.72      8.79 o
  -4   8  13       51.81       60.09      8.97 o
  -3   8  13        1.81       -1.31      6.08 o
  -2   8  13       14.98        4.51      6.37 o
  -1   8  13        0.21        1.82      5.96 o
   0   8  13       12.72        8.36      2.26 o
   1   8  13        4.11        9.90      3.20 o
   2   8  13        5.53        5.48      3.05 o
   3   8  13        0.09        0.89      4.14 o
   4   8  13       15.30       15.89      5.97 o
   5   8  13       22.88       25.59      5.91 o
   6   8  13        0.68       -5.43      5.43 o
   7   8  13        4.43        9.74      6.15 o
  -7   9  13        0.15        9.28      9.09 o
  -6   9  13        1.08       11.25      7.93 o
  -5   9  13        0.21        8.59     11.53 o
  -4   9  13        1.55        3.96      6.46 o
  -3   9  13        6.78       13.05      8.26 o
  -2   9  13       12.19        6.41      6.77 o
  -1   9  13       79.72      102.38     12.50 o
   0   9  13       11.01       30.40     10.62 o
   1   9  13        4.78        8.89      9.58 o
   2   9  13        1.02       -3.31      7.26 o
   3   9  13        4.44       -1.22      3.90 o
   4   9  13       12.05       20.42      6.20 o
   5   9  13       12.47        8.67      5.55 o
   6   9  13        0.00       -5.58      5.58 o
  -6  10  13        7.50       16.39      9.58 o
  -5  10  13        0.01       13.51      8.41 o
  -4  10  13        5.13        8.89      8.59 o
  -3  10  13       19.91       22.01      9.29 o
  -2  10  13        0.01       11.25      7.76 o
  -1  10  13        2.44       -0.27      1.61 o
   0  10  13        0.54        0.17      7.19 o
   1  10  13       16.49       17.66      7.88 o
   2  10  13        0.01       12.22     11.86 o
   3  10  13        1.25       -2.63      7.58 o
   4  10  13        9.65       28.86      8.29 o
   5  10  13        0.20        4.61      9.55 o
  -4  11  13        2.78       -9.90      9.90 o
  -3  11  13        0.39       -4.94      8.92 o
  -2  11  13        2.11        0.00      1.65 o
  -1  11  13        3.20       12.59      7.93 o
   0  11  13        0.76        2.79     11.38 o
   1  11  13        0.38        5.78     10.08 o
   2  11  13        4.06        1.17      8.13 o
   3  11  13        8.68       35.42     14.22 o
 -10   0  14        0.51       -3.96      4.81 o
  -9   0  14        0.69       -0.33      3.65 o
  -8   0  14      252.47      261.52     11.65 o
  -7   0  14       14.30       10.24      4.28 o
  -6   0  14        0.29       -0.33      3.98 o
  -5   0  14     1244.72     1273.07     57.18 o
  -4   0  14      412.47      426.07     14.89 o
  -3   0  14       44.18       33.91      3.44 o
  -2   0  14      370.62      379.49     14.04 o
  -1   0  14        1.22       -0.83      2.64 o
   0   0  14       14.20        9.43      3.78 o
   1   0  14     3775.74     4351.74    181.17 o
   2   0  14      761.75      780.54     35.32 o
   3   0  14      394.53      406.05     17.64 o
   4   0  14       11.81        7.07      3.62 o
   5   0  14       11.73        8.89      8.28 o
   6   0  14       63.53       66.01      8.36 o
   7   0  14       66.39       57.34     10.31 o
   8   0  14        6.30       -5.96     10.61 o
   9   0  14       36.47       30.27     10.05 o
  10   0  14        4.78        3.82     12.90 o
 -11   1  14        1.15        5.12      7.09 o
 -10   1  14       39.38       42.98      7.25 o
  -9   1  14        9.81        3.73      3.67 o
  -8   1  14       19.04       17.68      3.25 o
  -7   1  14       68.04       64.72      3.38 o
  -6   1  14        0.48        0.43      1.43 o
  -5   1  14      184.47      200.12     11.04 o
  -4   1  14       31.67       37.14      2.70 o
  -3   1  14       20.53       20.30      2.17 o
  -2   1  14       85.25       81.43      3.76 o
  -1   1  14       18.12       15.43      3.06 o
   0   1  14      200.15      214.26      6.91 o
   1   1  14      986.78     1004.23     30.28 o
   2   1  14      286.77      258.89      8.48 o
   3   1  14      164.31      178.60      6.75 o
   4   1  14      367.97      356.13     13.09 o
   5   1  14       40.99       33.97      4.89 o
   6   1  14       15.73       16.18      5.41 o
   7   1  14       86.44       87.73      7.60 o
   8   1  14       34.21       26.77      6.02 o
   9   1  14        1.42        6.53     11.32 o
  10   1  14        8.35       -0.44      7.87 o
 -11   2  14        0.04       -4.28      6.76 o
 -10   2  14        2.69       -1.17      6.13 o
  -9   2  14        7.08        2.30      5.27 o
  -8   2  14       34.29       30.53      3.31 o
  -7   2  14      134.05      121.33      5.01 o
  -6   2  14      151.72      137.50      4.85 o
  -5   2  14       70.76       58.67      3.28 o
  -4   2  14        8.16        7.06      3.96 o
  -3   2  14       57.71       51.33      2.73 o
  -2   2  14      846.53      903.69     22.47 o
  -1   2  14     1784.59     1873.52     57.93 o
   0   2  14       96.21       95.37      3.72 o
   1   2  14       17.97       13.45      2.93 o
   2   2  14       14.38       17.12      3.53 o
   3   2  14       64.91       73.45      6.18 o
   4   2  14      118.01      115.18      6.52 o
   5   2  14       29.53       23.08      5.26 o
   6   2  14       12.74        4.81      5.07 o
   7   2  14       26.09       15.07     12.73 o
   8   2  14       18.12        3.49      5.30 o
   9   2  14        0.23        2.71      7.97 o
  10   2  14        3.52        5.78      7.35 o
 -11   3  14        9.76       -1.17      8.13 o
 -10   3  14        1.45        5.96      7.60 o
  -9   3  14        8.51        4.94      6.29 o
  -8   3  14        3.49        5.78      6.79 o
  -7   3  14       11.20       12.26      4.30 o
  -6   3  14       17.61       17.61      1.92 o
  -5   3  14      194.88      190.54      5.55 o
  -4   3  14        9.98        6.99      1.48 o
  -3   3  14      150.27      148.73      3.99 o
  -2   3  14      223.66      206.99      6.40 o
  -1   3  14      302.86      298.41      9.27 o
   0   3  14      120.51      111.79      4.60 o
   1   3  14        1.51       -0.09      2.06 o
   2   3  14       27.91       27.86      4.42 o
   3   3  14      211.93      216.71      9.55 o
   4   3  14      211.93      197.88     13.48 o
   5   3  14      202.79      211.52     12.39 o
   6   3  14      154.27      147.42     10.81 o
   7   3  14        0.08       -3.35      5.08 o
   8   3  14        0.72        3.23      6.03 o
   9   3  14        9.87       10.72      6.21 o
  10   3  14       11.68       18.55      8.96 o
 -10   4  14       20.24       16.39      7.29 o
  -9   4  14       17.35       22.01      8.81 o
  -8   4  14       54.03       67.06     10.74 o
  -7   4  14        2.59       10.41      5.14 o
  -6   4  14       89.93      107.39     11.19 o
  -5   4  14        6.47        6.52      2.78 o
  -4   4  14      585.54      549.22     17.65 o
  -3   4  14      942.70      921.37     31.35 o
  -2   4  14       53.62       46.58      2.76 o
  -1   4  14       22.97       30.93      2.61 o
   0   4  14      117.99      107.76      5.32 o
   1   4  14       10.50       18.39      2.71 o
   2   4  14      230.27      186.15      7.58 o
   3   4  14      312.88      327.37     13.17 o
   4   4  14       75.60       79.56      5.12 o
   5   4  14        1.17       -3.54      3.54 o
   6   4  14        7.41        9.86      5.77 o
   7   4  14       30.57       18.29      5.86 o
   8   4  14       23.07       32.57      7.36 o
   9   4  14        1.73       10.36      7.52 o
 -10   5  14       24.31       25.77     12.52 o
  -9   5  14        8.29        8.29      7.76 o
  -8   5  14        4.04        9.91      6.95 o
  -7   5  14       28.29       58.89      9.47 o
  -6   5  14       26.22       18.54      6.64 o
  -5   5  14        2.79        2.63      5.12 o
  -4   5  14      164.93      156.93     11.28 o
  -3   5  14        0.76       -1.60      3.74 o
  -2   5  14       59.43       63.78      2.92 o
  -1   5  14      174.70      172.94      5.97 o
   0   5  14       95.04       90.71      4.70 o
   1   5  14       37.16       29.67      3.08 o
   2   5  14      150.92      156.36      7.23 o
   3   5  14       41.61       40.27      3.75 o
   4   5  14        0.08        2.96      3.39 o
   5   5  14       31.25       33.68      5.53 o
   6   5  14       99.09       94.53      8.22 o
   7   5  14       37.92       27.51      6.04 o
   8   5  14       75.42       88.33      9.13 o
   9   5  14        0.08       -9.43     10.59 o
  -9   6  14       35.33       39.19      9.34 o
  -8   6  14       10.03       16.39      8.74 o
  -7   6  14        1.00        3.96      9.58 o
  -6   6  14       15.35       13.42      7.63 o
  -5   6  14        2.03       -3.62      6.26 o
  -4   6  14        9.68        2.79      7.57 o
  -3   6  14       18.46       19.58      6.43 o
  -2   6  14       66.11       49.27      8.84 o
  -1   6  14      127.45      107.19      4.02 o
   0   6  14      105.83       97.37      4.11 o
   1   6  14        8.71        4.43      2.22 o
   2   6  14       40.84       47.86      9.49 o
   3   6  14        1.19        6.73      3.75 o
   4   6  14        4.64        1.07      3.46 o
   5   6  14       21.57       24.06      4.74 o
   6   6  14        1.86        1.53      5.87 o
   7   6  14        1.46       -3.49      6.48 o
   8   6  14        0.86        3.25      6.96 o
  -8   7  14        8.89        5.47      7.76 o
  -7   7  14        4.44        7.29      8.46 o
  -6   7  14        5.80       10.41      8.13 o
  -5   7  14       45.31       39.03      8.68 o
  -4   7  14        0.63        0.50      7.14 o
  -3   7  14        4.85       -0.66      5.93 o
  -2   7  14       12.89       18.32      6.61 o
  -1   7  14        7.31       -1.82      6.62 o
   0   7  14        0.04        0.62      2.44 o
   1   7  14       45.99       46.57      4.42 o
   2   7  14       27.03       20.53      4.93 o
   3   7  14       12.01       11.85      4.56 o
   4   7  14       50.14       57.25      8.06 o
   5   7  14       13.33        6.93      4.95 o
   6   7  14        1.89        6.97      6.54 o
   7   7  14        0.02       -2.47      8.23 o
   8   7  14        4.09        3.58      7.73 o
  -8   8  14       22.73       35.57     15.18 o
  -7   8  14       20.75       31.26      9.63 o
  -6   8  14        0.01        0.97      8.38 o
  -5   8  14        3.81        5.96     10.42 o
  -4   8  14        5.82       17.56      7.65 o
  -3   8  14       15.08       26.57      7.81 o
  -2   8  14        5.16       -6.08      7.58 o
  -1   8  14        0.37       -7.07      7.07 o
   0   8  14        4.21       16.82      7.05 o
   1   8  14       66.46       61.25      5.44 o
   2   8  14       18.91       19.70      4.54 o
   3   8  14        0.08        1.74      5.28 o
   4   8  14        3.40        1.67      5.67 o
   5   8  14        2.73        1.82      7.91 o
   6   8  14       13.48       33.20      7.59 o
   7   8  14        2.12       -0.93      6.85 o
  -6   9  14       28.72       38.55     13.57 o
  -5   9  14       19.27       20.47      8.26 o
  -4   9  14        0.92        1.65      8.76 o
  -3   9  14       17.99       32.28      9.20 o
  -2   9  14        8.65       11.09     11.22 o
  -1   9  14       17.03       23.72     10.39 o
   0   9  14        0.39       13.51     11.99 o
   1   9  14        9.01        9.75     10.92 o
   2   9  14        0.49        2.00      7.12 o
   3   9  14        6.51        4.28      9.10 o
   4   9  14       37.02       59.11      7.79 o
   5   9  14        1.26        4.79      6.31 o
  -5  10  14        2.69       11.70      9.93 o
  -4  10  14        2.39        2.63      7.91 o
  -3  10  14        6.09        5.96      8.29 o
  -2  10  14        3.42       -1.82      7.10 o
  -1  10  14        1.34        1.38      5.35 o
   0  10  14        2.70       -0.83      9.12 o
   1  10  14        1.83        7.42      9.38 o
   2  10  14        1.69        8.06     11.53 o
   3  10  14        0.01       -7.80      7.80 o
   4  10  14        3.59      -11.94     11.94 o
  -1  11  14        2.43       18.32      8.90 o
   0  11  14        0.06        2.25      9.91 o
 -10   1  15        0.65        9.43      9.23 o
  -9   1  15        0.13       11.60      7.62 o
  -8   1  15        1.98        0.04      3.09 o
  -7   1  15       14.35       26.77      4.16 o
  -6   1  15       74.48       72.42      3.73 o
  -5   1  15       38.24       41.49      3.01 o
  -4   1  15       89.78       98.52      4.50 o
  -3   1  15       63.66       58.09      4.33 o
  -2   1  15       39.82       44.54      3.18 o
  -1   1  15       37.03       31.14      2.85 o
   0   1  15        4.69        5.76      2.79 o
   1   1  15        6.16        1.90      2.54 o
   2   1  15       94.13       93.92      4.85 o
   3   1  15       15.21       17.90      4.12 o
   4   1  15       20.39       32.26      5.19 o
   5   1  15        5.05       -0.28      4.15 o
   6   1  15        4.48        7.35      5.01 o
   7   1  15        3.73       -0.85      5.52 o
   8   1  15        2.26        0.47      6.55 o
   9   1  15        1.89       13.37      7.81 o
 -10   2  15        0.02       -5.78      6.43 o
  -9   2  15       10.38       -0.97      5.90 o
  -8   2  15       32.84       16.71      7.14 o
  -7   2  15       24.72       20.75      3.20 o
  -6   2  15      246.64      234.13      9.98 o
  -5   2  15       27.27       28.91      3.46 o
  -4   2  15       23.59       29.04      2.63 o
  -3   2  15      576.08      591.71     20.65 o
  -2   2  15       24.82       20.14      2.32 o
  -1   2  15       85.14       71.69      5.74 o
   0   2  15      257.22      253.53      8.26 o
   1   2  15       15.72       15.33      3.02 o
   2   2  15       22.20       29.82      3.13 o
   3   2  15      387.72      391.41     24.70 o
   4   2  15       18.85       17.10      6.02 o
   5   2  15       46.76       40.52      5.70 o
   6   2  15        5.86        8.10      5.96 o
   7   2  15        2.62        5.49      5.96 o
   8   2  15        8.51       18.62      6.44 o
   9   2  15       16.29       17.34      7.37 o
 -10   3  15       58.95       56.95      9.70 o
  -9   3  15        1.13        5.60      5.29 o
  -8   3  15       24.31       29.84      7.86 o
  -7   3  15        5.27        1.17      5.80 o
  -6   3  15       11.66        9.91      7.76 o
  -5   3  15       43.45       37.73      3.43 o
  -4   3  15        3.19        4.84      1.97 o
  -3   3  15       13.98       14.76      2.49 o
  -2   3  15        2.09        3.08      3.06 o
  -1   3  15      170.10      162.02      5.77 o
   0   3  15       11.54        9.02      2.57 o
   1   3  15      259.76      259.53     11.04 o
   2   3  15        8.75        6.35      2.82 o
   3   3  15       64.70       66.18      8.00 o
   4   3  15       45.33       45.31      5.50 o
   5   3  15       67.48       63.17      6.45 o
   6   3  15       18.39       22.47      6.57 o
   7   3  15        0.76       -2.74      8.49 o
   8   3  15        0.35       -2.10      8.09 o
   9   3  15        5.54        9.59      7.37 o
 -10   4  15        0.89        1.17      8.62 o
  -9   4  15        1.09        1.17      7.14 o
  -8   4  15        0.99        3.96      9.93 o
  -7   4  15        0.32        2.30      8.57 o
  -6   4  15        3.74       12.22      8.72 o
  -5   4  15       10.40       10.08      6.61 o
  -4   4  15       36.17       30.46      2.78 o
  -3   4  15       29.80       31.84      2.18 o
  -2   4  15        0.19       -1.98      1.98 o
  -1   4  15       12.57       10.33      2.19 o
   0   4  15       92.92       96.44      5.85 o
   1   4  15       36.15       22.47      3.69 o
   2   4  15       31.44       42.21      4.49 o
   3   4  15        1.33        3.46      3.46 o
   4   4  15        0.37        2.20      3.95 o
   5   4  15       24.74       29.29      5.85 o
   6   4  15       31.71       34.78      6.81 o
   7   4  15        0.73        5.49      5.74 o
   8   4  15        6.82       13.85      6.42 o
   9   4  15       11.67       19.13      8.99 o
  -9   5  15        2.77        2.30      7.76 o
  -8   5  15        3.93        6.94      6.64 o
  -7   5  15       10.84       -0.50      6.96 o
  -6   5  15       16.04       34.66      9.68 o
  -5   5  15        5.35        3.14      6.43 o
  -4   5  15        3.47        3.96      5.12 o
  -3   5  15       26.76       29.15      4.29 o
  -2   5  15       70.57       57.87      4.14 o
  -1   5  15        0.77        0.83      1.49 o
   0   5  15       66.15       67.01      3.94 o
   1   5  15      149.60      155.42      7.18 o
   2   5  15       31.47       30.28      5.11 o
   3   5  15        3.33        4.51      4.02 o
   4   5  15       18.43       11.95      4.57 o
   5   5  15        2.51        3.71      7.94 o
   6   5  15       32.60       22.15      7.49 o
   7   5  15       45.66       48.95      8.41 o
   8   5  15        2.66       12.25      7.22 o
  -8   6  15       34.65       39.51      9.70 o
  -7   6  15       20.63       29.14     11.23 o
  -6   6  15       13.97       14.09      7.62 o
  -5   6  15        0.31       -0.83      6.81 o
  -4   6  15        2.73        0.17      8.03 o
  -3   6  15        8.71       12.63      4.64 o
  -2   6  15      173.79      155.00     12.49 o
  -1   6  15      131.65      121.07      7.98 o
   0   6  15        3.72        7.57      3.79 o
   1   6  15       31.50       29.46      6.87 o
   2   6  15       19.27       22.54      4.54 o
   3   6  15       11.35       15.85      5.74 o
   4   6  15       58.69       43.77      6.49 o
   5   6  15       33.76       52.49     15.42 o
   6   6  15       36.59       44.81      9.37 o
   7   6  15        0.09       -0.67      8.79 o
  -8   7  15       36.01       30.55     10.94 o
  -7   7  15       10.31       24.62     12.24 o
  -6   7  15        0.09        3.29      7.91 o
  -5   7  15       25.87       18.32      8.81 o
  -4   7  15        0.42       -7.91      7.91 o
  -3   7  15        3.13        2.46      6.41 o
  -1   7  15        0.11        5.29      6.81 o
   0   7  15       49.25       52.35      9.58 o
   1   7  15        0.25       -3.05      4.20 o
   2   7  15        1.58       -0.11      3.30 o
   3   7  15       36.43       33.48      5.14 o
   4   7  15      107.87      130.02      8.58 o
   5   7  15        3.00        2.70      5.37 o
   6   7  15       31.67       34.46      6.35 o
   7   7  15        2.32        0.10     11.50 o
  -7   8  15       18.95       11.60     11.30 o
  -6   8  15        9.85        7.57     11.73 o
  -5   8  15       11.93        7.07      8.08 o
  -4   8  15       10.54        1.31      7.88 o
  -3   8  15        5.54        5.78      7.42 o
  -2   8  15        1.86        1.28      7.22 o
  -1   8  15        0.31       -4.28      8.24 o
   0   8  15        6.73        0.17      7.53 o
   1   8  15       49.82       49.44      9.95 o
   2   8  15       32.81       28.87     11.88 o
   3   8  15        1.26        1.32      4.90 o
   4   8  15        3.91       -1.18      7.48 o
   5   8  15        0.50        1.89      5.85 o
   6   8  15        1.09       -3.25      6.76 o
  -5   9  15        5.96        0.50      8.79 o
  -4   9  15        4.05        0.17      8.52 o
  -3   9  15        6.78       23.61      9.61 o
  -2   9  15        0.27       -6.74     11.22 o
  -1   9  15        0.68        5.47     11.91 o
   0   9  15        3.35        0.97      7.88 o
   1   9  15        8.57       26.30      9.37 o
   2   9  15        2.15        0.33      8.64 o
   3   9  15        1.43       -0.33     12.80 o
   4   9  15        5.66       13.69      9.04 o
  -3  10  15        7.21       12.59     10.39 o
  -2  10  15        1.07        5.60      9.73 o
  -1  10  15        0.16        6.28      7.59 o
   0  10  15        2.64        5.47      9.61 o
   1  10  15       22.02       18.54     11.07 o
   2  10  15        7.40        6.74     10.89 o
  -8   0  16        5.57       12.04      8.11 o
  -7   0  16       37.13       25.40      5.44 o
  -6   0  16       70.48       59.70      5.37 o
  -5   0  16        6.07       12.85      3.96 o
  -4   0  16      314.38      316.78     15.12 o
  -3   0  16       21.61       22.14      4.84 o
  -2   0  16        3.07        2.30      3.78 o
  -1   0  16      369.36      362.49     17.65 o
   0   0  16       20.16       19.66      4.79 o
   1   0  16       26.13       20.93      4.11 o
   2   0  16      166.24      179.62     16.19 o
   3   0  16        1.20        0.66      7.42 o
   4   0  16       42.24       50.53      7.49 o
   5   0  16       57.67       66.64     10.08 o
   6   0  16       31.09       38.86     10.10 o
   7   0  16       18.43       18.87      8.71 o
   8   0  16       23.10       41.30     12.06 o
   9   0  16        0.02        6.74     11.35 o
  -9   1  16        6.16        8.29      6.59 o
  -8   1  16       23.24       31.69      6.51 o
  -7   1  16       44.04       55.60      4.58 o
  -6   1  16        0.20       -2.14      3.63 o
  -5   1  16       40.03       46.18      3.18 o
  -4   1  16      138.01      130.46      4.99 o
  -3   1  16       83.41       82.22     11.34 o
  -2   1  16       35.76       40.38      3.44 o
  -1   1  16       13.21       18.00      2.87 o
   0   1  16        2.10       -1.06      5.18 o
   1   1  16        2.20        1.49      3.78 o
   2   1  16        4.53        3.38      3.89 o
   3   1  16        4.77        4.57      3.96 o
   4   1  16        8.66       14.42      5.70 o
   5   1  16        1.32       -2.50     13.34 o
   6   1  16        4.48        4.72      5.70 o
   7   1  16        0.16        0.28      6.61 o
   8   1  16        0.20       -7.16      7.16 o
   9   1  16        0.92       15.16     10.41 o
  -9   2  16        0.24        6.10      5.77 o
  -8   2  16        1.66       17.87      7.83 o
  -7   2  16        1.58       -0.33      5.81 o
  -6   2  16        0.98        2.84      3.00 o
  -5   2  16        3.09        4.27      3.55 o
  -4   2  16        0.32        0.18      1.54 o
  -3   2  16       11.40        9.84      2.76 o
  -2   2  16       27.59       33.86      3.23 o
  -1   2  16       80.82       73.99      3.92 o
   0   2  16        6.40        4.38      3.04 o
   1   2  16       30.31       36.18      7.77 o
   2   2  16       65.07       63.09      5.24 o
   3   2  16       30.06       32.35      4.66 o
   4   2  16       12.07        5.67      4.68 o
   5   2  16        0.58       -2.23      5.15 o
   6   2  16       25.63       21.08      6.49 o
   7   2  16        8.03       12.64      6.87 o
   8   2  16        0.28       -1.87      6.55 o
  -9   3  16        0.51        1.82     10.41 o
  -8   3  16       11.99       10.24      7.24 o
  -7   3  16        0.00       -2.00      7.63 o
  -6   3  16       11.33       15.68      8.76 o
  -5   3  16       85.49       95.05      7.55 o
  -4   3  16       55.54       48.84      4.30 o
  -3   3  16        4.08        4.22      1.73 o
  -2   3  16       34.37       35.29      4.30 o
  -1   3  16       45.33       44.10      3.52 o
   0   3  16       14.27       11.20      3.38 o
   1   3  16        2.67        0.56      3.64 o
   2   3  16       62.47       47.40      4.44 o
   3   3  16        0.05        5.69      3.14 o
   4   3  16       42.18       52.13      6.33 o
   5   3  16        1.88       10.01      7.23 o
   6   3  16        1.27        8.62      5.42 o
   7   3  16        0.11       -4.45      7.71 o
   8   3  16        0.75        3.85      7.52 o
  -9   4  16        1.74       10.24      8.72 o
  -8   4  16        8.60        8.44      7.62 o
  -7   4  16        8.25       10.08      6.28 o
  -6   4  16       28.74       22.50      9.27 o
  -5   4  16       18.66       17.13      8.62 o
  -4   4  16        2.41        0.33      8.64 o
  -3   4  16       79.90       74.20      4.88 o
  -2   4  16        9.28        8.97      4.06 o
  -1   4  16      121.04      120.27      5.32 o
   0   4  16       52.79       60.64      6.86 o
   1   4  16        0.01       -2.68      2.68 o
   2   4  16       41.62       49.44      4.16 o
   3   4  16      114.37      116.94      8.53 o
   4   4  16       52.25       61.50      7.61 o
   5   4  16       57.32       55.55      7.28 o
   6   4  16        0.00        7.73      5.64 o
   7   4  16        0.49        3.26      7.80 o
   8   4  16       12.40        2.56      6.96 o
  -8   5  16       58.81       73.31     11.88 o
  -7   5  16        3.03        3.29      6.89 o
  -6   5  16        0.68        5.60      9.05 o
  -5   5  16       42.69       34.06      8.39 o
  -4   5  16        0.54        5.29      5.98 o
  -3   5  16        5.33        9.14      7.54 o
  -2   5  16        0.12        0.66      2.38 o
  -1   5  16       55.72       59.61      4.90 o
   0   5  16        3.70        6.60      3.77 o
   1   5  16       93.12       98.08     10.73 o
   2   5  16       54.55       55.59      6.21 o
   3   5  16        6.40        9.13      5.67 o
   4   5  16       15.55        7.36      5.12 o
   5   5  16        0.81       -7.19      7.19 o
   6   5  16        0.57        3.89      9.51 o
   7   5  16        8.85        8.85      8.95 o
  -8   6  16        3.98        6.41      9.70 o
  -7   6  16        0.05        4.77      7.58 o
  -6   6  16        1.89        2.79      7.73 o
  -5   6  16        0.01        3.82      7.14 o
  -4   6  16        0.10       11.43     10.26 o
  -3   6  16       14.21       16.19      5.66 o
  -2   6  16        1.79       14.17     10.06 o
  -1   6  16        7.65        9.12      7.14 o
   0   6  16       13.81       12.67      3.16 o
   1   6  16        0.05       -0.35      6.61 o
   2   6  16        7.47        1.57      5.11 o
   3   6  16        0.72        5.85      3.94 o
   4   6  16        2.97        0.00      1.17 o
   5   6  16        3.49        7.88      5.61 o
   6   6  16        1.42        0.59      1.91 o
   7   6  16        2.51       -2.30     11.04 o
  -7   7  16        0.41      -13.84     13.84 o
  -6   7  16        4.56        5.78      9.38 o
  -5   7  16        6.61       -1.49     10.42 o
  -4   7  16        3.01        1.49      6.94 o
  -3   7  16        0.76        8.06      7.24 o
  -2   7  16        0.00       -8.59     10.09 o
  -1   7  16       15.35       28.60      8.39 o
   0   7  16        0.87       -7.45      7.45 o
   1   7  16       47.46       35.89      9.24 o
   2   7  16        1.00        2.93      5.16 o
   3   7  16       14.17       11.92      5.69 o
   4   7  16        3.63        9.31      4.79 o
   5   7  16        3.34       12.46      7.67 o
   6   7  16        1.00       13.97      7.18 o
  -5   8  16        6.31        3.96      8.76 o
  -4   8  16        5.17       15.17      8.61 o
  -3   8  16       12.23       10.08      7.91 o
  -2   8  16        2.55        6.10     10.72 o
  -1   8  16       21.71       38.07     13.80 o
   0   8  16       26.37       26.57     11.66 o
   1   8  16        2.38        7.93      9.12 o
   2   8  16       14.62       11.09      8.29 o
   3   8  16       39.25       34.20      9.93 o
   4   8  16       12.23       -1.17      9.96 o
  -4   9  16        1.90       12.85      9.40 o
  -3   9  16        5.65        6.41      8.59 o
  -2   9  16        3.53       -7.07      8.54 o
  -1   9  16        0.51        9.62      6.70 o
   0   9  16        2.56       -2.15      8.44 o
   1   9  16        0.13       -9.73      9.73 o
   2   9  16        6.68       14.67     14.87 o
  -8   1  17       32.74       31.69      9.55 o
  -7   1  17       12.90       15.36      5.95 o
  -6   1  17       24.11       18.77      4.53 o
  -5   1  17        5.98       11.94      3.04 o
  -4   1  17       19.81       18.20      3.79 o
  -3   1  17       62.85       65.02      3.73 o
  -2   1  17       92.65       85.43      5.03 o
  -1   1  17       14.89       17.36      3.04 o
   0   1  17        6.51        5.86      3.64 o
   1   1  17        4.08        4.68      3.82 o
   2   1  17       19.33       14.27      4.49 o
   3   1  17        3.32        8.14      5.44 o
   4   1  17       37.12       32.07      5.47 o
   5   1  17        5.07        4.68      5.82 o
   6   1  17       11.44        6.98      6.08 o
   7   1  17        1.28        4.77      8.09 o
   8   1  17        0.48       -7.28      7.28 o
  -9   2  17       11.44       14.09     10.13 o
  -7   2  17       15.31       22.25      6.31 o
  -6   2  17       33.25       31.69      7.09 o
  -5   2  17       13.61       12.48      3.17 o
  -4   2  17       13.65       10.01      2.88 o
  -3   2  17        5.31        5.18      2.45 o
  -2   2  17        0.23        1.73      2.77 o
  -1   2  17       64.61       66.07      5.25 o
   0   2  17        1.56       -2.33      2.95 o
   1   2  17       34.54       32.28      3.82 o
   2   2  17       35.63       38.53      4.09 o
   3   2  17       10.29        6.70      4.94 o
   4   2  17       49.33       62.97      9.59 o
   5   2  17       17.34       25.74      6.33 o
   6   2  17        5.11        7.42      6.03 o
   7   2  17       16.07       20.49      6.59 o
  -8   3  17       16.57       11.86      9.91 o
  -7   3  17        5.67       13.89      9.38 o
  -6   3  17       21.78       39.19      9.00 o
  -5   3  17       60.06       50.54      9.50 o
  -4   3  17        1.86       -1.17      3.47 o
  -3   3  17      105.84      108.47      6.43 o
  -2   3  17        9.04        9.53      3.82 o
  -1   3  17        3.93        6.64      4.72 o
   0   3  17        2.75       10.68      8.33 o
   1   3  17      116.27      132.68      9.37 o
   2   3  17       20.57       20.64      4.34 o
   3   3  17        1.32        1.57      4.97 o
   4   3  17        1.74       -1.18      4.44 o
   5   3  17        7.33       -0.65      6.71 o
   6   3  17        0.74        4.97      7.44 o
   7   3  17        1.37        3.13      6.43 o
  -8   4  17        0.13        8.74      9.04 o
  -7   4  17        0.15        0.66      7.42 o
  -6   4  17       15.41       20.93     11.42 o
  -5   4  17        0.33       -7.95      7.95 o
  -4   4  17       18.59       21.30      9.14 o
  -3   4  17        6.71        1.57      4.38 o
  -2   4  17        7.58        8.07      3.56 o
  -1   4  17       40.22       41.72      5.25 o
   0   4  17       25.62       14.37      6.63 o
   1   4  17       12.89       18.45      3.69 o
   2   4  17        2.82        2.30      4.96 o
   3   4  17        6.72       13.58      4.71 o
   4   4  17       24.24       22.57      5.54 o
   5   4  17        0.18        0.82      4.93 o
   6   4  17        3.09       -3.27      6.48 o
   7   4  17        3.73       13.03      6.73 o
  -7   5  17        0.72       -7.42      8.41 o
  -6   5  17        0.27       -0.97     10.51 o
  -5   5  17       21.47       20.35      7.88 o
  -4   5  17        0.04        1.65      5.95 o
  -3   5  17       34.33       45.18      7.17 o
  -2   5  17        0.03        0.97      7.22 o
  -1   5  17        2.79        7.94      7.20 o
   0   5  17       10.52        6.21      3.26 o
   1   5  17        1.06        5.45      8.99 o
   2   5  17        0.28        0.59      8.00 o
   3   5  17       18.35       20.58      8.56 o
   4   5  17        0.26       -3.70      5.14 o
   5   5  17        3.58       11.15      8.47 o
   6   5  17       20.33       23.97      8.16 o
  -6   6  17       26.04       31.56     13.86 o
  -5   6  17        1.41        2.79      7.57 o
  -4   6  17        1.89       -0.17     10.03 o
  -3   6  17       46.86       61.34      7.08 o
  -2   6  17       17.14       13.89      8.15 o
  -1   6  17       81.97      108.18     14.45 o
   0   6  17        7.26       10.24     10.44 o
   1   6  17       11.70        8.23      4.80 o
   2   6  17        9.34       15.97     11.38 o
   3   6  17       17.04       12.36      5.42 o
   4   6  17       26.38       15.70      6.50 o
   5   6  17       72.87       88.32      8.72 o
  -5   7  17        0.17        0.50     11.61 o
  -4   7  17        0.86        0.17      7.86 o
  -3   7  17        5.46        5.29      7.63 o
  -2   7  17        1.30       -2.36      6.25 o
  -1   7  17       26.23       29.15     11.93 o
   0   7  17       16.06       41.80     13.63 o
   1   7  17        4.21        4.13      8.24 o
   2   7  17        1.02       10.74      7.25 o
   3   7  17       19.80       40.64     10.66 o
   4   7  17       23.27       14.57     10.89 o
  -4   8  17        0.02       -5.60      9.73 o
  -3   8  17        2.40       -5.47      8.29 o
  -2   8  17        0.03       -4.46      5.61 o
  -1   8  17        1.27       17.56      7.75 o
   0   8  17       15.40       15.68     10.38 o
   1   8  17       11.68        0.00      1.65 o
   2   8  17       13.83       21.77     14.87 o
   3   8  17       21.95       35.26     11.60 o
  -6   0  18        0.94        0.17      4.86 o
  -5   0  18       10.18        8.44      5.15 o
  -4   0  18      108.87       96.50     10.10 o
  -3   0  18        0.49       -6.28      7.60 o
  -2   0  18        3.55        5.29      5.80 o
  -1   0  18      100.45      121.71     12.20 o
   0   0  18       79.37       68.13     11.67 o
   1   0  18      171.24      169.07     14.04 o
   2   0  18        0.01       -2.79      6.44 o
   3   0  18        2.47       -6.91      6.91 o
   4   0  18       83.42      111.69     13.04 o
   5   0  18        5.58        9.12      8.92 o
   6   0  18       12.92        5.96     12.56 o
   7   0  18        1.33        0.33     13.96 o
  -7   1  18        7.25        7.29      7.07 o
  -6   1  18       37.42       51.82     10.92 o
  -5   1  18        4.82        1.49      4.64 o
  -4   1  18        4.03        2.69      4.70 o
  -3   1  18        7.69        7.46      3.19 o
  -2   1  18       36.41       26.31      6.15 o
  -1   1  18      117.13      120.40      7.15 o
   0   1  18        0.03       -3.47      3.47 o
   1   1  18       24.77       24.32      5.37 o
   2   1  18        1.20       -0.17      3.86 o
   3   1  18       25.75       30.45      5.28 o
   4   1  18        6.17       15.18      6.12 o
   5   1  18        9.08        7.25      5.24 o
   6   1  18       18.01        3.99     13.15 o
   7   1  18        1.23        1.95     11.65 o
  -8   2  18        5.80        0.83     10.95 o
  -7   2  18        2.60       11.08      6.76 o
  -6   2  18        2.93        6.28      7.93 o
  -5   2  18        1.11       -5.65      5.65 o
  -4   2  18       19.54       29.49      8.93 o
  -3   2  18        2.42        7.69      3.50 o
  -2   2  18       16.05        9.81      4.67 o
  -1   2  18        0.32       -1.17      3.81 o
   0   2  18        4.35        9.12      5.01 o
   1   2  18        3.37        0.61      5.12 o
   2   2  18       60.63       58.68      6.89 o
   3   2  18       16.35       21.00      5.76 o
   4   2  18        2.21        1.45      5.68 o
   5   2  18        0.01       -0.03      5.30 o
   6   2  18        0.02       -1.45      7.77 o
  -7   3  18       28.53       14.18     10.56 o
  -6   3  18       12.35        5.12      9.88 o
  -5   3  18       18.60        7.93      8.91 o
  -4   3  18        5.92        9.60      8.92 o
  -3   3  18       41.97       44.31      5.98 o
  -2   3  18        1.50       -1.73      9.32 o
  -1   3  18       10.11       11.66      5.61 o
   0   3  18        3.73        4.46      4.07 o
   1   3  18        0.15        0.67     14.49 o
   2   3  18        2.62        8.57      8.34 o
   3   3  18        6.60       11.01      6.46 o
   4   3  18        5.30        2.67     12.46 o
   5   3  18       15.81       27.61     12.07 o
   6   3  18        3.32        3.80      7.85 o
  -7   4  18        0.75       14.67      8.38 o
  -6   4  18       53.05       61.29     13.48 o
  -5   4  18       28.14       16.82     10.86 o
  -4   4  18       20.43       15.07      6.49 o
  -3   4  18        1.40        6.30      4.85 o
  -2   4  18        0.01       -9.91      9.91 o
  -1   4  18      145.75      151.17     11.84 o
   0   4  18       23.53       22.40      8.35 o
   1   4  18       21.76       20.64      5.94 o
   2   4  18        2.38        3.06      5.92 o
   3   4  18        0.13       -0.62      6.18 o
   4   4  18        5.35       13.29      7.02 o
   5   4  18       41.95       43.63      8.16 o
   6   4  18       20.19       16.30      7.25 o
  -6   5  18        2.70       15.16     12.21 o
  -5   5  18       13.27       11.09      8.56 o
  -4   5  18        0.76        0.50      7.63 o
  -3   5  18       35.91       23.31      7.03 o
  -2   5  18        0.05       -5.29      6.81 o
  -1   5  18        0.00        6.28      6.44 o
   0   5  18        0.14        7.93      8.39 o
   1   5  18       54.43       61.63      6.50 o
   2   5  18       27.70       34.73      6.05 o
   3   5  18        3.27        3.22      5.05 o
   4   5  18        3.40        2.21      7.03 o
   5   5  18        0.02       11.20      8.83 o
  -5   6  18        0.03        1.82      7.76 o
  -4   6  18       14.92       10.74      8.10 o
  -3   6  18       34.56       38.07     13.32 o
  -2   6  18        0.24        0.17      8.52 o
  -1   6  18        0.95       -1.49      7.43 o
   0   6  18        1.15        7.29      8.26 o
   1   6  18        1.86       -0.83      7.95 o
   2   6  18        9.35        1.65      9.25 o
   3   6  18       18.82        8.59     14.01 o
   4   6  18        0.06        2.06     12.13 o
  -3   7  18        6.97        5.60      9.91 o
  -2   7  18       13.60       23.45      8.86 o
  -1   7  18        9.81       -2.15      8.59 o
   0   7  18       12.29       27.09     10.44 o
   1   7  18        0.85        2.46     10.84 o
   2   7  18        0.55       -1.49     12.59 o
  -6   1  19      133.49      149.54     14.47 o
  -5   1  19       13.73       15.56      7.40 o
  -4   1  19       41.46       40.70      5.34 o
  -3   1  19        2.83        3.32      3.04 o
  -2   1  19        3.01       -2.87     11.83 o
  -1   1  19       11.90       12.00      4.47 o
   0   1  19        0.60        4.37      4.26 o
   1   1  19       17.00       14.25      5.64 o
   2   1  19       35.62       33.07      6.43 o
   3   1  19       29.02       29.79      6.78 o
   4   1  19        0.13        0.28      7.58 o
   5   1  19        0.90       -3.41      6.86 o
  -6   2  19       33.41       45.03     10.01 o
  -5   2  19       82.41       78.02     10.68 o
  -4   2  19       38.33       31.56      8.23 o
  -3   2  19       14.94       12.70      5.08 o
  -2   2  19       44.36       43.60      4.99 o
  -1   2  19        3.78        3.69      4.22 o
   0   2  19        9.12       10.02      7.93 o
   1   2  19      209.73      265.35     16.56 o
   2   2  19        7.94       14.15      5.01 o
   3   2  19       19.59       11.24      7.76 o
   4   2  19        0.33        5.99      6.41 o
   5   2  19       22.80       19.17      7.07 o
  -6   3  19        6.00        9.43      7.58 o
  -5   3  19        0.11       -2.30      7.76 o
  -4   3  19        1.09       -5.78      6.79 o
  -3   3  19       39.45       41.58      5.88 o
  -2   3  19        2.59       -0.55      6.03 o
  -1   3  19        1.93        2.12      5.27 o
   0   3  19       35.96       42.67      6.86 o
   1   3  19        2.21       -4.17      4.17 o
   2   3  19        1.66       -1.11      6.36 o
   3   3  19       87.07      105.93     15.48 o
   4   3  19       46.10       54.98      7.95 o
   5   3  19       10.95       27.03     11.01 o
  -5   4  19        0.30       -8.44      8.95 o
  -4   4  19       20.20       17.13      8.62 o
  -3   4  19       24.81       31.28      8.00 o
  -2   4  19       33.84       31.69      8.25 o
  -1   4  19       61.78       62.72     13.63 o
   0   4  19       20.42       28.85      6.41 o
   1   4  19        0.33       -0.15      4.62 o
   2   4  19        0.03        1.67      5.68 o
   3   4  19        1.72       10.63      7.38 o
   4   4  19        4.29       11.88     11.33 o
  -4   5  19        6.99        7.57     11.25 o
  -3   5  19        0.03       -3.26     13.36 o
  -2   5  19        7.16        2.79      8.24 o
  -1   5  19       11.17        4.28     11.55 o
   0   5  19        6.31       15.07     11.88 o
   1   5  19       48.40       27.23     13.68 o
   2   5  19       66.92       82.14     15.14 o
   3   5  19       12.71        9.29      6.28 o
  -3   6  19       43.15       47.13     11.12 o
  -2   6  19        3.50        2.30     13.33 o
  -1   6  19       20.03       15.17     12.41 o
   0   6  19        7.37       36.96     15.17 o
   1   6  19        0.88       -9.28     14.88 o
  -4   0  20       99.46       97.25     12.93 o
  -3   0  20      128.26      115.28     10.22 o
  -2   0  20       39.80       49.08      8.46 o
  -1   0  20       32.99       40.32      8.49 o
   0   0  20        2.05       -5.60     10.57 o
   1   0  20       31.58       33.31      8.46 o
   2   0  20        0.02        4.61     11.53 o
   3   0  20       77.92       84.26     14.16 o
   4   0  20       34.38       34.67      9.53 o
  -5   1  20       29.86       27.36      7.93 o
  -4   1  20      130.18      129.22     14.32 o
  -3   1  20       46.59       55.30     11.21 o
  -2   1  20       31.72       40.72     13.00 o
  -1   1  20       38.41       43.61      6.49 o
   0   1  20        4.59        1.65      4.85 o
   1   1  20       13.88        7.15      6.47 o
   2   1  20       34.84       37.36      6.53 o
   3   1  20        0.03       -4.96      8.19 o
   4   1  20       23.50       33.84     12.61 o
  -5   2  20        0.02       -0.83     10.62 o
  -4   2  20       12.45       23.72     10.01 o
  -3   2  20       25.01       27.16      7.94 o
  -2   2  20        0.99        2.48      5.50 o
  -1   2  20        6.96        5.68      4.97 o
   0   2  20        1.73        6.15     10.69 o
   1   2  20        8.73        5.78      5.12 o
   2   2  20        9.28       10.84      5.56 o
   3   2  20        0.49       -3.46      6.52 o
  -4   3  20        0.11        2.30     10.87 o
  -3   3  20        6.43        7.05      7.68 o
  -2   3  20       38.11       56.94     11.25 o
  -1   3  20       43.00       54.25     13.25 o
   0   3  20       41.91       31.96      6.48 o
   1   3  20        0.01       -2.98      6.69 o
   2   3  20        3.79        8.82      5.27 o
   3   3  20       59.53       76.28     10.96 o
  -3   4  20        6.91       12.43      6.15 o
  -2   4  20       36.27       40.81     15.10 o
  -1   4  20        1.48        5.78      7.91 o
   0   4  20        5.28       11.70      9.23 o
   1   4  20        4.41       -0.83     10.11 o
   2   4  20        7.30       -1.31     11.02 o
  -2   1  21        2.92        3.47      9.78 o
  -1   1  21        2.33       -1.93      6.13 o
   0   1  21        1.41        0.89      5.34 o
   1   1  21        0.86        6.96      9.74 o
  -1   2  21       13.06       13.51      9.45 o
 
